# Supplementary material for: Spatiotemporal changes of bacterial communities during a cyanobacterial bloom in a subtropical water source reservoir ecosystem in China
Source: Sci Rep. 2022 Aug 26;12:14573. doi: 10.1038/s41598-022-17788-7 (PMC9418230; doi:10.1038/s41598-022-17788-7)
Supplement: Supplementary file 5 — Supplementary Information 5. [file 41598_2022_17788_MOESM5_ESM.xlsx]

## Sheet: Cyanobacteria HS
Species name	HS_AB-Mean(%)	HS_AB-Sd(%)	HS_Before_AB-Mean(%)	HS_Before_AB-Sd(%)	HS_Post_AB-Mean(%)	HS_Post_AB-Sd(%)	HS_Pre_AB-Mean(%)	HS_Pre_AB-Sd(%)	Pvalue
OTU3009	0.3355	0.5722	0	0	0.1893	0.3307	0	0	0.0344
					0.05329

## Sheet: Cyanobacteria JFZ
Species name	JFZ_AB-Mean(%)	JFZ_AB-Sd(%)	JFZ_Before_AB-Mean(%)	JFZ_Before_AB-Sd(%)	JFZ_Post_AB-Mean(%)	JFZ_Post_AB-Sd(%)	JFZ_Pre_AB-Mean(%)	JFZ_Pre_AB-Sd(%)	Pvalue
OTU6991	14.89	21.26	0.3181	0.5956	46.82	33.38	7.58	12.06	0.01635
OTU6821	0.03792	0.09289	58.36	32.98	1.127	2.515	0.1236	0.3027	0.01164
OTU8374	4.576	3.595	4.894	2.75	2.347	2.932	11.27	8.032	0.03071
OTU5009	0.995	2.437	0.3818	0.6096	2.13	3.671	18.42	25.02	0.04879
OTU867	2.778	6.804	0.8484	0.9881	11.66	22.3	2.278	1.675	0.04362
OTU2648	0.1762	0.3786	3.886	3.476	1.104	0.6442	0.887	0.7947	0.01914
OTU8492	0	0	0.0715	0.1366	1.03	1.28	2.726	4.707	0.03197
OTU7163	0.01896	0.04644	1.483	1.209	0	0	0.1133	0.2461	0.005103
OTU6617	0	0	0.1622	0.3019	0.2877	0.4679	1.106	1.994	0.04685
OTU8339	0.3145	0.7703	0	0	0.1064	0.2606	0.4525	0.3092	0.006305
OTU2875	0.05688	0.1393	0	0	0.7801	0.8331	0	0	0.001855
OTU7367	0	0	0.4625	0.7332	0.08022	0.1706	0.2684	0.4195	0.04463
OTU2731	0	0	0.5478	0.6446	0.05329	0	0.2089	0.2709	0.006869
OTU6199	0	0	0	0	0.06974	0.1708	0.3859	0.4125	0.00315
OTU3215	0	0	0	0	0	0	0.3736	0.6668	0.0203
OTU945	0	0	0.3323	0.3248	0	0	0.02552	0.06252	0.01052
OTU6840	0	0	0.003208	0.005025	0.265	0.4896	0	0	0.01535
OTU4603	0	0	0	0	0.06347	0.1555	0.147	0.2465	0.02064
OTU4509	0	0	0	0	0	0	0.207	0.276	0.0203
OTU7153	0	0	0.1305	0.1828	0	0	0	0	0.0203
OTU6294	0	0	0	0	0.04608	0.08435	0	0	0.0203
OTU4784	0	0	0	0	0	0	0.04545	0.06479	0.0203

## Sheet: Cyanobacteria SH
Species name	SH_AB-Mean(%)	SH_AB-Sd(%)	SH_Before_AB-Mean(%)	SH_Before_AB-Sd(%)	SH_Post_AB-Mean(%)	SH_Post_AB-Sd(%)	SH_Pre_AB-Mean(%)	SH_Pre_AB-Sd(%)	Pvalue
OTU867	2.045	3.363	10.6	6.678	11.08	9.09	1.844	1.411	0.01158
OTU6675	0.08251	0.2021	4.059	5.743	1.132	1.128	0.9077	1.216	0.03421
OTU2648	0.163	0.3993	3.319	2.699	1.833	1.102	0.804	1.158	0.004872
OTU7770	0.7246	1.775	2.487	2.537	1.587	0.7085	0.6963	0.3603	0.03786
OTU7367	0.04125	0.1011	2.099	2.904	1.18	1.247	1.13	1.885	0.01682
OTU6617	0	0	1.07	0.5848	2.927	3.682	0.208	0.3591	0.0009408
OTU4979	0	0	3.743	7.325	0.105	0.1432	0	0	0.01409
OTU7166	0	0	2.353	1.897	0.7631	1.869	0.4781	0.8403	0.02389
OTU165	1.961	4.803	0	0	0	0	0.8922	0.8677	0.005113
OTU6474	0	0	0	0	2.841	4.785	0	0	0.0203
OTU3191	0	0	0.3002	0.6257	0.05447	0.1334	2.114	2.976	0.0487
OTU1843	0.082	0.127	0.2076	0.3244	1.518	1.974	0.6128	0.4649	0.03118
OTU241	1.961	4.803	0	0	0.05329	0	0.3747	0.828	0.02519
OTU3215	0	0	0	0	0	0	2.211	2.626	0.0203
OTU6293	0.04125	0.1011	0.2077	0.25	1.131	0.6991	0.3387	0.4077	0.007856
OTU6874	0	0	1.631	2.961	0	0	0	0	0.0203
OTU2048	0	0	0.3631	0.4208	1.174	1.91	0.002711	0.00664	0.02145
OTU7969	0	0	0	0	0.7892	1.015	0.4032	0.9877	0.02064
OTU8417	0	0	0.644	0.6227	0.378	0.4417	0.0657	0.1609	0.02019
OTU983	0.04125	0.1011	0.5546	0.6675	0.4326	0.683	0	0	0.01147
OTU6845	0	0	0.123	0.1354	0.7844	0.8795	0.03817	0.06009	0.003831
OTU1514	0.04075	0.09982	0.2562	0.2814	0.488	0.5756	0.03253	0.07968	0.04978
OTU852	0	0	0.6072	0.8822	0	0	0	0	0.0203
OTU4608	0	0	0	0	0.266	0.2279	0	0	0.00341
OTU1525	0	0	0	0	0.1786	0.3164	0	0	0.0203
OTU2534	0	0	0	0	0.1084	0.1472	0	0	0.0203

## Sheet: Cyanobacteria XH
Species name	XH_AB-Mean(%)	XH_AB-Sd(%)	XH_Before_AB-Mean(%)	XH_Before_AB-Sd(%)	XH_Post_AB-Mean(%)	XH_Post_AB-Sd(%)	XH_Pre_AB-Mean(%)	XH_Pre_AB-Sd(%)	Pvalue
OTU867	0.5186	1.189	25.26	26.9	29.05	30.57	7.89	2.829	0.007597
OTU1185	0.4949	1.198	3.093	2.517	7.182	4.568	0.8661	1.058	0.01186
OTU6821	0	0	5.89	7.469	0.008774	0.02149	0	0	0.001399
OTU6199	1.042	2.552	0	0	0.3968	0.972	3.839	8.387	0.02273
OTU241	3.819	6.772	0	0	0	0	1.315	1.89	0.002946
OTU4979	0	0	3.139	7.333	0	0	0.9403	1.56	0.0122
OTU6675	0.009462	0.02318	1.774	1.204	0.3037	0.5099	0.2699	0.4242	0.005522
OTU8492	0.004731	0.01159	1.663	1.958	0.09351	0.1015	0.1352	0.3312	0.01834
OTU983	0	0	1.59	1.636	0.01792	0.03156	0.1971	0.4732	0.002912
OTU7153	0	0	0.6989	0.674	0.7937	1.944	0	0	0.0008358
OTU1179	0	0	0	0	0.3189	0.7512	1.1	1.685	0.01736
OTU7166	0	0	1.262	0.996	0.09421	0.1659	0.02302	0.05639	0.001267
OTU165	0	0	0	0	0.05329	0	1.273	1.6	0.0004735
OTU2116	0	0	0.4792	0.8205	0.4768	0.9459	0	0	0.02349
OTU2082	0	0	0.4288	0.3642	0.1604	0.2337	0.1045	0.1717	0.02366
OTU1980	0	0	0.6503	1.005	0.001669	0.004089	0	0	0.01052
OTU1514	0	0	0.6484	0.7546	0	0	0	0	0.0004735
OTU8417	0	0	0.4166	0.5049	0.1018	0.09862	0.02957	0.06328	0.01592
OTU1832	0	0	0	0	0	0	0.4392	0.8154	0.0203
OTU6474	0	0	0	0	0	0	0.3657	0.5055	0.0203
OTU7379	0	0	0	0	0.3251	0.7486	0	0	0.0203
OTU6325	0	0	0	0	0.3235	0.7492	0	0	0.0203
OTU434	0	0	0	0	0	0	0.2844	0.4583	0.0203
OTU945	0	0	0.1437	0.3519	0.05563	0.07884	0	0	0.02519
OTU8753	0	0	0	0	0.1783	0.3184	0	0	0.0203
OTU851	0	0	0.1543	0.2861	0	0	0	0	0.0203
OTU972	0	0	0	0	0.07386	0.1637	0	0	0.0203
OTU1525	0	0	0	0	0.03992	0.08085	0	0	0.0203

## Sheet: Bacteria HS
Species name	HS_AB-Mean(%)	HS_AB-Sd(%)	HS_Before_AB-Mean(%)	HS_Before_AB-Sd(%)	HS_Post_AB-Mean(%)	HS_Post_AB-Sd(%)	HS_Pre_AB-Mean(%)	HS_Pre_AB-Sd(%)	Pvalue
OTU8318	0.1404	0.2749	5.138	10.54	0.1155	0.1718	0.004396	0.007066	0.04119
OTU3145	1.122	2.176	0.8633	1.23	0.7724	0.7515	2.49	1.905	0.04898
OTU2703	0.2246	0.3451	3.567	6.052	0.4419	0.5614	0.04937	0.07996	0.008866
OTU8919	0.5795	0.9516	0.03158	0.04161	0.6453	0.8748	1.099	0.8035	0.01008
OTU5028	0.3053	0.3153	0.07118	0.08966	0.5335	0.578	1.11	0.7435	0.01418
OTU6265	1.169	1.698	0.126	0.1039	0.1936	0.1489	0.3655	0.2545	0.04423
OTU8066	0.1113	0.1386	1.032	1.662	0.1944	0.2951	0.02092	0.03087	0.03756
OTU7021	0.1524	0.1452	0.03337	0.04802	0.1683	0.1689	0.665	0.6269	0.02474
OTU4028	0.7191	2.011	0	0	0.001343	0.003797	0.03697	0.06768	0.02461
OTU4105	0.03145	0.07562	0.4073	0.7001	0.1024	0.1194	0.02305	0.03658	0.03235
OTU7639	0.3276	0.3771	0.02416	0.02945	0.1082	0.225	0.07327	0.06856	0.02489
OTU8909	0.4504	1.261	0.004027	0.01139	0.004757	0.007383	0	0	0.04953
OTU7091	0.1216	0.2225	0.03008	0.04141	0.05329	0.04683	0.2215	0.1487	0.01295
OTU7758	0.06547	0.1385	0.005784	0.01636	0.1283	0.2905	0.1605	0.1979	0.01345
OTU2668	0.02825	0.07774	0.006611	0.0187	0.127	0.1831	0.1616	0.3108	0.04444
OTU6785	0.005408	0.01323	0.01556	0.04184	0.2608	0.7011	0.0349	0.09655	0.03475
OTU3343	0.0068	0.01327	0.0667	0.08296	0.1205	0.1264	0.08355	0.197	0.03621
OTU2661	0.07813	0.1418	0.001504	0.002803	0.002032	0.002805	0.1724	0.3866	0.009178
OTU2588	0.0318	0.0658	0.001502	0.002799	0.09008	0.1893	0.1224	0.1651	0.0343
OTU3418	0.07893	0.06837	0.03322	0.05907	0.01327	0.01564	0.1004	0.159	0.01727
OTU8301	0.00818	0.02314	0.1342	0.1751	0.006114	0.0114	0	0	0.01432
OTU8050	0.1005	0.2609	0.01517	0.02585	0.00901	0.01214	0.0006751	0.00191	0.03038
OTU7722	0.1076	0.2886	0.001653	0.004674	0	0	0.004176	0.006182	0.04386
OTU6161	0.04143	0.02009	0.02042	0.03445	0.01604	0.017	0.02561	0.0273	0.03105
OTU8375	0.01074	0.0154	0	0	0.02166	0.0265	0.06573	0.09205	0.04628
OTU3388	0.08153	0.1867	0.004203	0.009504	0.0006747	0.001908	0.008183	0.01477	0.03173
OTU8282	0.05684	0.1116	0	0	0.003367	0.006402	0.02549	0.03391	0.01754
OTU2112	0	0	0.06665	0.1735	0.01013	0.01165	0.00747	0.01695	0.03931
OTU7040	0	0	0.002479	0.007012	0.03742	0.0522	0.02584	0.04036	0.04903
OTU5112	0.05921	0.1543	0	0	0	0	0	0	0.02236
OTU2889	0.004973	0.008107	0.002038	0.004031	0.008468	0.01362	0.04212	0.04616	0.03529
OTU6085	0.006816	0.01928	0.01192	0.01132	0.0197	0.03669	0.0006802	0.001924	0.04731
OTU1312	0.009589	0.01522	0.003277	0.007334	0	0	0.02617	0.03341	0.03392
OTU4986	0	0	0.005712	0.009151	0.01018	0.01092	0.02222	0.03973	0.03993
OTU3745	0.0006816	0.001928	0	0	0.03512	0.07289	0	0	0.01748
OTU1299	0.01088	0.02088	0.001301	0.003679	0	0	0.02361	0.03638	0.03393
OTU2727	0.0006722	0.001901	0	0	0.01239	0.02577	0.01645	0.02927	0.02892
OTU8060	0.004054	0.004796	0.002853	0.004225	0.01484	0.01093	0.004639	0.007164	0.02765
OTU6282	0.002029	0.005739	0.008531	0.01708	0.008693	0.009034	0.0006802	0.001924	0.01387
OTU4912	0.01375	0.03035	0.0006754	0.00191	0	0	0.004778	0.005978	0.04035
OTU4537	0.008459	0.01966	0	0	0	0	0.00898	0.01432	0.01124
OTU5686	0.004072	0.00754	0.004521	0.007344	0.007135	0.005228	0.0006751	0.00191	0.04912
OTU4660	0.008108	0.007651	0.002857	0.005876	0	0	0.004855	0.005958	0.02594
OTU2979	0.01344	0.03371	0	0	0	0	0	0	0.02236
OTU1029	0.0006756	0.001911	0	0	0.01259	0.02137	0	0	0.0148
OTU8027	0.00914	0.01942	0	0	0	0	0.003395	0.007653	0.03475
OTU1644	0	0	0	0	0.01108	0.02058	0	0	0.0042
OTU924	0	0	0.0006867	0.001942	0.009368	0.01648	0	0	0.0205
OTU8279	0.0006763	0.001913	0	0	0	0	0.008988	0.0103	0.002472
OTU8080	0	0	0	0	0.0006713	0.001899	0.008725	0.01578	0.0148
OTU8783	0.001459	0.002713	0.0008263	0.002337	0	0	0.007094	0.006579	0.01638
OTU2673	0.0006756	0.001911	0	0	0.004506	0.004535	0.002704	0.005784	0.02211
OTU7341	0	0	0	0	0.006628	0.01441	0	0	0.02236
OTU8226	0	0	0	0	0.002039	0.00403	0.004565	0.005913	0.03786
OTU6192	0	0	0.006293	0.007917	0	0	0	0	0.0042
OTU1149	0	0	0	0	0.001379	0.003901	0.00473	0.006085	0.02388
OTU480	0	0	0.003398	0.004067	0	0	0.002708	0.004092	0.03243
OTU8695	0	0	0	0	0.005867	0.008638	0	0	0.02236
OTU2541	0.001344	0.003802	0	0	0.004401	0.005076	0	0	0.0205
OTU8669	0	0	0	0	0	0	0.005568	0.006677	0.0042
OTU2672	0.005521	0.009161	0	0	0	0	0	0	0.0042
OTU8167	0	0	0.004651	0.007654	0	0	0	0	0.02236
OTU7394	0	0	0	0	0.00362	0.004221	0.0006764	0.001913	0.0148
OTU2409	0	0	0.004036	0.005573	0	0	0	0	0.02236
OTU1582	0	0	0	0	0.003633	0.006287	0	0	0.02236
OTU1710	0	0	0	0	0	0	0.0036	0.0051	0.02236
OTU8168	0	0	0.0006754	0.00191	0.002724	0.002913	0	0	0.0205
OTU3935	0	0	0	0	0.003022	0.00448	0	0	0.02236
OTU1390	0.002944	0.004621	0	0	0	0	0	0	0.02236
OTU5375	0	0	0	0	0.002877	0.00427	0	0	0.02236
OTU1094	0	0	0.002855	0.00422	0	0	0	0	0.02236
OTU460	0	0	0	0	0.002836	0.004403	0	0	0.02236
OTU4875	0	0	0	0	0.002718	0.00413	0	0	0.02236
OTU1335	0	0	0	0	0	0	0.002707	0.004088	0.02236
OTU1912	0	0	0	0	0.002191	0.003047	0	0	0.02236
OTU4106	0	0	0	0	0.002093	0.002894	0	0	0.02236
OTU1665	0	0	0	0	0.002068	0.002857	0	0	0.02236
OTU3815	0	0	0	0	0.00205	0.002829	0	0	0.02236
OTU4582	0	0	0	0	0.002035	0.002808	0	0	0.02236
OTU9039	0	0	0.002035	0.002809	0	0	0	0	0.02236

## Sheet: Bacteria JFZ
Species name	JFZ_AB-Mean(%)	JFZ_AB-Sd(%)	JFZ_Before_AB-Mean(%)	JFZ_Before_AB-Sd(%)	JFZ_Post_AB-Mean(%)	JFZ_Post_AB-Sd(%)	JFZ_Pre_AB-Mean(%)	JFZ_Pre_AB-Sd(%)	Pvalue
OTU853	7.157	10.71	0.8132	0.7897	0.4371	0.5617	1.638	0.7633	0.02911
OTU5851	5.818	5.318	0.2487	0.2408	0.6558	0.5144	0.8614	0.8247	0.01235
OTU2594	0.151	0.362	3.695	4.385	0.7762	1.149	1.826	2.484	0.009541
OTU3910	0.001806	0.002797	1.321	1.918	2.695	4.293	1.88	1.7	0.009692
OTU2193	0.1958	0.3497	1.363	1.178	0.8792	0.9399	2.996	2.794	0.007573
OTU4177	0.007179	0.009406	0.6716	0.9246	1.242	1.499	2.049	2.59	0.04704
OTU2756	0.04506	0.1104	3.163	5.72	0.3745	0.8139	0.07792	0.183	0.03625
OTU216	0.01701	0.03402	0.3874	0.3502	0.6297	0.5765	2.399	2.288	0.008293
OTU7918	0.1364	0.1078	0.8101	0.8006	0.381	0.655	1.649	1.339	0.01684
OTU7033	0.003584	0.006506	1.389	2.405	0.6249	0.6818	0.9178	1.423	0.03718
OTU8474	0.1201	0.1999	0.7928	0.7052	0.6123	1.288	1.293	1.712	0.02587
OTU6265	2.074	2.149	0.1643	0.173	0.04821	0.02351	0.2248	0.2128	0.001744
OTU3244	0.009231	0.01223	1.744	2.498	0.05329	0.1249	0.378	0.6562	0.0008197
OTU4936	1.195	2.091	0.003629	0.008889	0.7471	1.446	0.21	0.3789	0.005847
OTU1197	1.42	1.839	0.03705	0.03602	0.3026	0.3828	0.3751	0.2588	0.01217
OTU6894	0.02173	0.01745	0.8352	0.6806	0.3646	0.2204	0.691	0.6442	0.01262
OTU811	0.003625	0.006608	0.6517	0.7302	0.6213	0.9065	0.3723	0.3307	0.01562
OTU7639	0.2775	0.2972	0.8345	2.028	0.01859	0.02308	0.01933	0.01099	0.01586
OTU7926	0.05742	0.1074	0.03182	0.02509	0.6883	0.8121	0.3101	0.4097	0.04209
OTU7895	0.03492	0.04884	0.4655	0.6711	0.06914	0.06398	0.508	0.5394	0.008174
OTU2601	0.01712	0.028	0.329	0.4233	0.1458	0.1768	0.4936	0.3642	0.04164
OTU4045	0.008056	0.01113	0.1622	0.1892	0.1926	0.09516	0.5538	0.5675	0.01059
OTU8257	0.01437	0.02541	0.0441	0.05719	0.2068	0.1682	0.4424	0.7636	0.01948
OTU7117	0.115	0.1829	0.001779	0.004357	0.2541	0.2483	0.3332	0.3987	0.01047
OTU3826	0	0	0.666	1.472	0	0	0.03088	0.07563	0.0167
OTU5791	0.01164	0.01457	0.3731	0.3082	0.02944	0.0256	0.258	0.1081	0.0004512
OTU375	0.00179	0.004383	0.05783	0.05041	0.1229	0.1159	0.4809	0.4786	0.01154
OTU6616	0.1234	0.2292	0.3277	0.4889	0.03729	0.03908	0.1194	0.1352	0.02816
OTU2072	0.00179	0.004383	0.00366	0.005671	0.106	0.1065	0.4833	1.15	0.04138
OTU8138	0.02255	0.02617	0.01916	0.02158	0.1585	0.1127	0.3579	0.3693	0.009482
OTU7745	0	0	0.06809	0.1256	0.1607	0.1422	0.3134	0.4859	0.01854
OTU6270	0.02819	0.06647	0.003629	0.008889	0.4065	0.3894	0.08511	0.1865	0.03073
OTU7407	0	0	0	0	0.504	1.221	0	0	0.0203
OTU3745	0	0	0.001007	0.002467	0.4795	1.041	0	0	0.0167
OTU7167	0.006527	0.01353	0.182	0.1896	0.0303	0.04949	0.2405	0.4498	0.006068
OTU7019	0.00546	0.01337	0.0009072	0.002222	0.365	0.4255	0.07769	0.07054	0.003039
OTU8228	0.002685	0.004494	0.2876	0.2033	0.07628	0.04113	0.07976	0.07741	0.001548
OTU7826	0	0	0.1067	0.05473	0.1477	0.2511	0.1867	0.2655	0.02623
OTU1855	0.02906	0.05207	0.05196	0.1159	0.2751	0.4366	0.07192	0.04	0.04671
OTU4942	0.3213	0.3323	0.01945	0.03709	0.06065	0.0711	0.01915	0.02663	0.01512
OTU319	0.04932	0.07485	0.02954	0.01203	0.2438	0.2212	0.0844	0.109	0.04242
OTU904	0.3445	0.4972	0.01354	0.01742	0.002739	0.004597	0.02784	0.03314	0.04379
OTU4275	0.008203	0.01125	0.2916	0.2573	0.01306	0.01056	0.03148	0.05272	0.02686
OTU4296	0.03724	0.02686	0.05495	0.05474	0.06852	0.06352	0.1739	0.075	0.01628
OTU7994	0.1232	0.1685	0.1582	0.3515	0.003734	0.00453	0.04177	0.04038	0.005365
OTU3418	0.291	0.287	0.006244	0.01281	0.008225	0.01007	0.01199	0.01169	0.008374
OTU1599	0.2054	0.3929	0.003593	0.005567	0.02625	0.0197	0.0809	0.0993	0.01575
OTU6145	0.2136	0.2623	0.03081	0.01901	0.01828	0.01662	0.0526	0.05381	0.01838
OTU6232	0.01947	0.03282	0.02853	0.03988	0.115	0.09926	0.1522	0.1415	0.01655
OTU7992	0.2797	0.2299	0.0009022	0.00221	0.0008983	0.0022	0.01114	0.005825	0.0001295
OTU7170	0	0	0.06247	0.02991	0.1865	0.4436	0.02747	0.03513	0.005272
OTU4995	0.2496	0.5489	0.01426	0.02942	0.006353	0.005366	0.001006	0.002463	0.04852
OTU6444	0.01888	0.02026	0.05429	0.01955	0.02739	0.02164	0.1608	0.2461	0.0318
OTU5167	0.0247	0.01819	0.0738	0.09549	0.1085	0.06024	0.04056	0.03149	0.02326
OTU7488	0	0	0.02473	0.02381	0.1012	0.1561	0.106	0.1234	0.03291
OTU4993	0.1378	0.3243	0.0882	0.216	0	0	0.00235	0.005757	0.02273
OTU9047	0.1659	0.1504	0.00665	0.01037	0.01474	0.01122	0.03688	0.03301	0.04174
OTU1967	0.1841	0.2559	0.003352	0.005966	0.02106	0.04384	0.01354	0.02266	0.0126
OTU3532	0	0	0	0	0.208	0.5015	0	0	0.0203
OTU6970	0.173	0.3359	0.03079	0.06428	0	0	0	0	0.04201
OTU8284	0.1703	0.2624	0.005559	0.008436	0.01344	0.02137	0.01031	0.009335	0.02013
OTU5054	0.04277	0.1048	0.004481	0.008554	0	0	0.1505	0.3486	0.008649
OTU8771	0.01258	0.01621	0.01406	0.02013	0.05767	0.06772	0.1084	0.06639	0.01472
OTU6981	0.185	0.3993	0	0	0.004715	0.005603	0	0	0.006869
OTU4747	0.00091	0.002229	0.131	0.176	0.02364	0.0275	0.03115	0.03964	0.013
OTU3872	0.0008977	0.002199	0.1576	0.2922	0.004913	0.0047	0.002938	0.004995	0.0131
OTU4031	0.0424	0.03935	0.01437	0.0297	0.09242	0.1349	0.008791	0.01414	0.03915
OTU8404	0.06064	0.1252	0.07565	0.06542	0.0009176	0.002248	0.01663	0.02042	0.02574
OTU3082	0.01448	0.01305	0.04002	0.02473	0.02033	0.02844	0.07739	0.06047	0.02402
OTU8553	0.009071	0.0107	0	0	0.06249	0.1078	0.07094	0.152	0.03291
OTU2729	0	0	0.1219	0.2249	0.0009924	0.002431	0.01058	0.02591	0.01182
OTU6599	0	0	0.1098	0.2396	0	0	0.0232	0.04492	0.00826
OTU3046	0	0	0.1181	0.1399	0.00539	0.0132	0.005538	0.01112	0.008593
OTU8053	0.03696	0.03591	0.04652	0.02107	0.007379	0.008263	0.03499	0.04086	0.04116
OTU5764	0	0	0.1066	0.1068	0.01218	0.0132	0.0009021	0.00221	0.00553
OTU7990	0.08885	0.122	0	0	0.008166	0.008946	0.02088	0.04289	0.01547
OTU4463	0	0	0	0	0	0	0.1153	0.1411	0.0203
OTU8003	0.1059	0.1282	0	0	0	0	0.002836	0.003113	0.002295
OTU1674	0.001792	0.002777	0.002722	0.006667	0.07391	0.1221	0.02723	0.03	0.03607
OTU4323	0.004488	0.01099	0.01089	0.02667	0.0146	0.02665	0.07561	0.07801	0.03831
OTU4610	0.005378	0.006807	0.004736	0.007459	0.03103	0.05438	0.05927	0.07994	0.04184
OTU7840	0	0	0.08543	0.1877	0.0008983	0.0022	0.01088	0.01492	0.0476
OTU3852	0	0	0.09295	0.1729	0	0	0	0	0.00341
OTU3893	0	0	0.01594	0.01319	0.002718	0.006658	0.06898	0.08778	0.02664
OTU3879	0	0	0.08013	0.1484	0.0009176	0.002248	0.004511	0.008671	0.0487
OTU2674	0.06619	0.08272	0.001007	0.002467	0.009965	0.02186	0.00704	0.01724	0.0258
OTU8842	0.0146	0.0212	0.01334	0.01036	0.0009061	0.002219	0.05361	0.04658	0.03188
OTU3226	0	0	0.0009022	0.00221	0	0	0.0803	0.1515	0.01052
OTU7717	0.00091	0.002229	0	0	0.06975	0.1363	0.008226	0.02015	0.009132
OTU7299	0	0	0	0	0.06809	0.1536	0.009674	0.01336	0.02474
OTU8755	0	0	0	0	0.04042	0.09083	0.03675	0.08	0.03484
OTU7201	0.00179	0.004383	0	0	0.0512	0.06918	0.0235	0.05757	0.04738
OTU1962	0.04721	0.04593	0.0009072	0.002222	0.004687	0.005581	0.02232	0.02433	0.01606
OTU4944	0	0	0.04979	0.04827	0.006459	0.006405	0.01668	0.01716	0.006336
OTU765	0.009848	0.01904	0.02893	0.0247	0.005492	0.01101	0.02745	0.02468	0.03961
OTU3936	0.003712	0.006808	0.063	0.1081	0	0	0.002077	0.003259	0.01386
OTU6085	0.0008953	0.002193	0.0651	0.07323	0.001835	0.004495	0.0009021	0.00221	0.009661
OTU6169	0	0	0.05242	0.07316	0.01222	0.01024	0.003713	0.004477	0.02188
OTU5101	0.06721	0.1411	0	0	0	0	0.0009031	0.002212	0.001855
OTU3863	0	0	0.05372	0.1039	0.0009061	0.002219	0.01293	0.03166	0.04738
OTU8236	0	0	0.0419	0.0439	0.007322	0.008134	0.01415	0.01803	0.02883
OTU6467	0	0	0.0333	0.04674	0	0	0.03006	0.04512	0.00826
OTU2518	0.00091	0.002229	0	0	0.06076	0.1055	0.0009021	0.00221	0.03209
OTU2006	0	0	0.01559	0.01195	0.006344	0.008002	0.03813	0.06766	0.03194
OTU1891	0.04184	0.02329	0.001914	0.002972	0.0009176	0.002248	0.01457	0.01153	0.001095
OTU1819	0.05408	0.04442	0.003614	0.006558	0.0008983	0.0022	0	0	0.004872
OTU2844	0.04939	0.05082	0	0	0.004519	0.006306	0.003608	0.008838	0.01289
OTU4947	0	0	0.003558	0.008715	0	0	0.0534	0.0866	0.0003616
OTU4639	0.05021	0.06062	0.003714	0.006595	0.0009038	0.002214	0.001908	0.002962	0.01871
OTU2928	0	0	0.05529	0.1242	0	0	0.000927	0.002271	0.0167
OTU5227	0	0	0	0	0.05525	0.1224	0	0	0.0203
OTU5094	0.04562	0.1011	0	0	0.0009038	0.002214	0.007893	0.00504	0.02505
OTU6068	0	0	0.03593	0.02879	0.007258	0.01271	0.01104	0.01371	0.02037
OTU8051	0.001795	0.004398	0.01162	0.01992	0.0165	0.02246	0.02368	0.01835	0.04728
OTU3877	0.001806	0.002797	0.02883	0.04446	0	0	0.02025	0.04063	0.04443
OTU7225	0	0	0.03051	0.04244	0	0	0.01717	0.0281	0.02209
OTU8793	0.01618	0.02069	0	0	0.01586	0.01066	0.01482	0.01884	0.04823
OTU2996	0.005372	0.01316	0.01008	0.01255	0	0	0.03015	0.04295	0.04508
OTU8787	0	0	0.007921	0.01278	0	0	0.03725	0.0694	0.02769
OTU878	0.00546	0.01337	0	0	0.02579	0.03656	0.01248	0.02201	0.04957
OTU906	0.03951	0.06522	0	0	0.0008983	0.0022	0.001805	0.002797	0.004872
OTU6055	0.003755	0.009198	0.03103	0.03316	0.004012	0.005089	0.003252	0.005739	0.02437
OTU2384	0	0	0.02506	0.02635	0.0009061	0.002219	0.01578	0.01784	0.0258
OTU4033	0.002701	0.004505	0.003729	0.00663	0.01288	0.02106	0.02185	0.02105	0.04526
OTU8133	0	0	0	0	0.03778	0.07696	0.003017	0.00739	0.0167
OTU3309	0	0	0.02238	0.03201	0	0	0.01816	0.02728	0.02474
OTU7416	0	0	0	0	0.03961	0.08643	0	0	0.00341
OTU7788	0	0	0.00245	0.006001	0.03579	0.04544	0.001175	0.002878	0.007362
OTU5100	0.01792	0.02343	0	0	0.01835	0.04495	0.00286	0.004713	0.03326
OTU8301	0	0	0.03833	0.03158	0	0	0	0	0.0004735
OTU2659	0.03417	0.05158	0.0009072	0.002222	0.0008983	0.0022	0.002011	0.004927	0.01973
OTU3006	0.001791	0.004386	0.01396	0.012	0.0009061	0.002219	0.02076	0.01961	0.006201
OTU5667	0	0	0.02648	0.04069	0.002902	0.004931	0.007663	0.01127	0.0422
OTU7720	0	0	0	0	0.008129	0.008865	0.02838	0.04776	0.04201
OTU1356	0	0	0	0	0.02096	0.02702	0.01529	0.0258	0.02474
OTU8934	0.02159	0.02048	0	0	0.008308	0.008259	0.002938	0.004995	0.01909
OTU2851	0.0297	0.05219	0.001007	0.002467	0.001824	0.002825	0	0	0.03771
OTU5123	0.00546	0.01337	0	0	0.02571	0.04956	0.000927	0.002271	0.01471
OTU2699	0	0	0	0	0.03024	0.0661	0	0	0.00341
OTU2533	0.0009388	0.002299	0	0	0.006321	0.00793	0.02297	0.02843	0.01119
OTU3793	0	0	0.02369	0.02678	0.004524	0.007213	0.000927	0.002271	0.01115
OTU7842	0.02335	0.0262	0.001007	0.002467	0	0	0.00469	0.006515	0.01796
OTU3803	0.001878	0.004599	0.01745	0.01157	0.005603	0.005087	0.003908	0.004614	0.0421
OTU7175	0	0	0.009232	0.01019	0.0009061	0.002219	0.01804	0.01921	0.03164
OTU6028	0	0	0.01449	0.01597	0.002902	0.004931	0.0107	0.01016	0.04016
OTU4772	0.006489	0.01146	0.02113	0.0207	0	0	0	0	0.00596
OTU2679	0.02353	0.0304	0	0	0	0	0.003787	0.006764	0.00596
OTU2376	0	0	0.00985	0.006964	0.0009038	0.002214	0.01603	0.01561	0.01077
OTU7726	0	0	0.0009072	0.002222	0.01214	0.01177	0.01284	0.01036	0.005523
OTU458	0.0008948	0.002192	0	0	0.02035	0.01662	0.00464	0.004116	0.0005464
OTU6350	0	0	0.0113	0.01613	0.003624	0.008878	0.009696	0.009631	0.03816
OTU8744	0.0008948	0.002192	0.001779	0.004357	0.01674	0.016	0.005198	0.009697	0.02773
OTU560	0.001791	0.002775	0	0	0.01369	0.02052	0.009015	0.004863	0.003397
OTU6071	0.002701	0.004505	0.01841	0.01819	0.0009061	0.002219	0.002193	0.003415	0.04756
OTU671	0	0	0.02257	0.02766	0	0	0.0009021	0.00221	0.01052
OTU3817	0	0	0.02124	0.02907	0.0009038	0.002214	0.001006	0.002463	0.03963
OTU8292	0.02157	0.03313	0	0	0	0	0.001188	0.002909	0.01334
OTU2925	0	0	0.01762	0.02531	0.004555	0.006431	0	0	0.01899
OTU4336	0.0008953	0.002193	0.0104	0.0094	0	0	0.01077	0.0145	0.04998
OTU2543	0	0	0	0	0.01281	0.01406	0.009051	0.02217	0.02519
OTU3546	0	0	0	0	0.02178	0.04552	0	0	0.0203
OTU3808	0	0	0.02046	0.0339	0	0	0.001006	0.002463	0.01334
OTU8171	0	0	0.005649	0.00514	0.01546	0.03239	0	0	0.03846
OTU2014	0	0	0.02104	0.02909	0	0	0	0	0.0203
OTU4068	0	0	0	0	0.01768	0.02048	0.003277	0.005751	0.01809
OTU3804	0	0	0.004611	0.00407	0	0	0.01588	0.0243	0.02769
OTU1916	0.005447	0.004845	0.001007	0.002467	0.0104	0.008865	0.003017	0.00739	0.04096
OTU1563	0	0	0	0	0.0197	0.02161	0	0	0.0203
OTU3331	0.0008953	0.002193	0	0	0.002753	0.006743	0.01583	0.01998	0.03922
OTU4293	0	0	0.01945	0.04212	0	0	0	0	0.0203
OTU6082	0	0	0.01724	0.02462	0	0	0.001829	0.002834	0.002754
OTU174	0.0008953	0.002193	0	0	0.0009176	0.002248	0.01648	0.02693	0.02597
OTU6250	0.01796	0.02486	0	0	0	0	0	0	0.00341
OTU8855	0	0	0.005528	0.006862	0	0	0.01201	0.009967	0.01572
OTU808	0	0	0.006477	0.006379	0	0	0.01106	0.01296	0.0122
OTU1944	0	0	0.0128	0.01703	0.0009038	0.002214	0.003708	0.009082	0.04738
OTU4189	0	0	0	0	0.01732	0.01921	0	0	0.00341
OTU3246	0.001791	0.002775	0.002837	0.003115	0.002816	0.00309	0.009681	0.007317	0.02775
OTU5860	0.003583	0.008776	0	0	0.0009038	0.002214	0.0123	0.01333	0.04813
OTU6061	0	0	0.01304	0.0124	0.003622	0.006583	0	0	0.01809
OTU3923	0	0	0.01283	0.0208	0	0	0.003608	0.008838	0.02064
OTU4682	0	0	0	0	0.01538	0.01827	0.001006	0.002463	0.01334
OTU5646	0	0	0	0	0.00181	0.002804	0.01408	0.01617	0.01535
OTU4396	0.0008953	0.002193	0	0	0.001835	0.004495	0.01261	0.01815	0.03922
OTU8696	0.0009388	0.002299	0.0009072	0.002222	0.01056	0.0068	0.002914	0.004981	0.02601
OTU8961	0	0	0	0	0.01009	0.02472	0.004888	0.004226	0.02519
OTU3147	0	0	0.003776	0.006738	0	0	0.01098	0.0123	0.02769
OTU6652	0	0	0	0	0.0145	0.03033	0	0	0.0203
OTU3869	0	0	0.01163	0.0162	0	0	0.002812	0.004613	0.02769
OTU4912	0.00091	0.002229	0	0	0	0	0.01318	0.01814	0.01334
OTU5731	0	0	0	0	0.01362	0.02276	0	0	0.00341
OTU7670	0	0	0	0	0	0	0.01346	0.02183	0.0203
OTU1441	0.009999	0.0144	0	0	0	0	0.003017	0.00739	0.02064
OTU7747	0	0	0.001779	0.004357	0.002816	0.00309	0.008421	0.007466	0.0461
OTU3054	0.001793	0.002778	0.002832	0.00311	0	0	0.008355	0.008303	0.04957
OTU5106	0.00728	0.01783	0.005267	0.005387	0	0	0	0	0.02519
OTU2447	0	0	0	0	0	0	0.01251	0.02512	0.0203
OTU6634	0	0	0.00675	0.01075	0	0	0.005645	0.005136	0.04201
OTU3517	0	0	0.001007	0.002467	0.0009061	0.002219	0.01047	0.01251	0.04813
OTU3709	0	0	0.001814	0.004444	0.0009038	0.002214	0.009307	0.008982	0.03963
OTU6918	0	0	0.0101	0.009838	0.0008983	0.0022	0.001006	0.002463	0.03209
OTU6267	0.009883	0.007146	0	0	0.0009176	0.002248	0.001188	0.002909	0.005763
OTU7932	0	0	0.01198	0.01683	0	0	0	0	0.00341
OTU1921	0	0	0	0	0.01102	0.01472	0.0009031	0.002212	0.01052
OTU4092	0	0	0.0009072	0.002222	0	0	0.01015	0.009995	0.01334
OTU5247	0	0	0	0	0.01007	0.01208	0.0009021	0.00221	0.01052
OTU4129	0	0	0	0	0.0009176	0.002248	0.009384	0.007803	0.01052
OTU8730	0	0	0	0	0.0009061	0.002219	0.009385	0.009187	0.01334
OTU3022	0	0	0.008391	0.008362	0.0009176	0.002248	0.0009031	0.002212	0.03963
OTU3881	0	0	0.00363	0.006563	0.006507	0.005513	0	0	0.03123
OTU7923	0.001791	0.004386	0	0	0.0009176	0.002248	0.007348	0.007366	0.03922
OTU7011	0	0	0	0	0.003626	0.002809	0.006392	0.008084	0.02667
OTU7741	0	0	0	0	0.007856	0.009503	0.001806	0.004424	0.0167
OTU6589	0.0008953	0.002193	0.001779	0.004357	0	0	0.006911	0.006934	0.03922
OTU7382	0	0	0	0	0.004819	0.00579	0.004641	0.00412	0.02581
OTU1593	0	0	0.001007	0.002467	0	0	0.008426	0.008498	0.01334
OTU4720	0	0	0.009063	0.0122	0	0	0	0	0.0203
OTU5130	0.0008948	0.002192	0	0	0	0	0.008021	0.005308	0.001399
OTU4167	0	0	0.00193	0.002994	0	0	0.00647	0.005359	0.01809
OTU5454	0.0008977	0.002199	0	0	0.0009061	0.002219	0.00567	0.005198	0.03922
OTU2927	0	0	0.006456	0.00634	0.0009176	0.002248	0	0	0.01052
OTU8613	0	0	0.005434	0.004865	0.0009176	0.002248	0.0009021	0.00221	0.03922
OTU1607	0.007253	0.01277	0	0	0	0	0	0	0.0203
OTU4531	0	0	0	0	0	0	0.00665	0.008449	0.0203
OTU4630	0	0	0	0	0	0	0.006543	0.01079	0.0203
OTU7757	0	0	0	0	0.006407	0.007921	0	0	0.00341
OTU2016	0	0	0.006226	0.007695	0	0	0	0	0.0203
OTU7452	0	0	0	0	0.006042	0.009846	0	0	0.0203
OTU8519	0	0	0	0	0	0	0.005829	0.005974	0.00341
OTU6115	0	0	0	0	0.0009924	0.002431	0.004665	0.004201	0.0167
OTU1801	0	0	0	0	0	0	0.005623	0.007064	0.0203
OTU6473	0	0	0.005508	0.006857	0	0	0	0	0.0203
OTU3908	0	0	0	0	0	0	0.004664	0.005419	0.0203
OTU4039	0	0	0	0	0.00463	0.004161	0	0	0.00341
OTU3333	0.004566	0.004208	0	0	0	0	0	0	0.00341
OTU1270	0	0	0	0	0	0	0.004538	0.006339	0.0203
OTU3805	0	0	0.00438	0.005799	0	0	0	0	0.0203
OTU8235	0	0	0.004359	0.005794	0	0	0	0	0.0203
OTU6153	0	0	0	0	0	0	0.004167	0.004764	0.0203
OTU8772	0	0	0	0	0	0	0.004035	0.004737	0.0203
OTU5475	0	0	0	0	0	0	0.004022	0.003173	0.00341
OTU5427	0	0	0	0	0.003932	0.005056	0	0	0.0203
OTU5500	0	0	0	0	0.003808	0.004789	0	0	0.0203
OTU4560	0	0	0	0	0	0	0.003763	0.004573	0.0203
OTU1806	0	0	0.00376	0.00456	0	0	0	0	0.0203
OTU5317	0	0	0	0	0	0	0.003739	0.004493	0.0203
OTU4399	0	0	0	0	0	0	0.003739	0.004493	0.0203
OTU5324	0	0	0	0	0.003726	0.004527	0	0	0.0203
OTU3255	0	0	0	0	0	0	0.003714	0.004481	0.0203
OTU1456	0	0	0	0	0.003645	0.004483	0	0	0.0203
OTU3127	0	0	0	0	0	0	0.003635	0.004436	0.0203
OTU3483	0	0	0	0	0.003634	0.004444	0	0	0.0203
OTU4601	0	0	0	0	0	0	0.00312	0.003455	0.0203
OTU1366	0	0	0	0	0	0	0.003095	0.003435	0.0203
OTU4424	0	0	0	0	0	0	0.003005	0.003341	0.0203
OTU8636	0	0	0	0	0	0	0.002836	0.003113	0.0203
OTU1758	0	0	0.002832	0.00311	0	0	0	0	0.0203
OTU4837	0	0	0	0	0	0	0.002811	0.003087	0.0203
OTU3970	0	0	0	0	0	0	0.002811	0.003087	0.0203
OTU480	0	0	0	0	0	0	0.002732	0.002993	0.0203

## Sheet: Bacteria SH
Species name	SH_AB-Mean(%)	SH_AB-Sd(%)	SH_Before_AB-Mean(%)	SH_Before_AB-Sd(%)	SH_Post_AB-Mean(%)	SH_Post_AB-Sd(%)	SH_Pre_AB-Mean(%)	SH_Pre_AB-Sd(%)	Pvalue
OTU2460	10.53	18.69	0.221	0.234	0.0128	0.0165	0.1614	0.2129	0.001972
OTU2685	8.136	12.31	0.3201	0.3801	0.02496	0.01984	0.2061	0.2005	0.001382
OTU2594	0.1017	0.1451	4.024	3.912	2.619	1.079	1.385	1.636	0.005712
OTU2193	0.327	0.3928	1.687	0.9734	2.385	1.932	1.346	1.018	0.01823
OTU3910	0.0008953	0.002193	2.794	2.508	0.8645	0.8558	1.596	1.957	0.002583
OTU3296	0.009867	0.02159	2.154	3.228	0.6592	0.6743	2.059	4.28	0.02803
OTU216	0	0	2.169	1.727	1.86	1.053	0.3345	0.3131	0.001051
OTU3244	0.05209	0.1224	2.727	3.464	0.2107	0.1555	0.463	0.8195	0.001477
OTU5230	3.268	3.506	0	0	0.004551	0.008742	0.1115	0.1518	0.00027
OTU5179	1.005	0.7435	1.39	2.179	0.7344	1.227	0.08996	0.1017	0.02347
OTU6265	2.328	2.784	0.5262	1.102	0.0936	0.07807	0.1753	0.1184	0.02298
OTU7918	0.09693	0.103	1.136	1.068	0.8125	0.5291	1.025	1.32	0.01318
OTU6532	0.0709	0.1009	0.1162	0.1017	0.05329	2.331	0.2849	0.3698	0.03014
OTU8307	0.02059	0.04303	1.651	1.639	0.48	0.4008	0.4387	0.3706	0.01955
OTU479	1.196	1.964	0.6333	0.7229	0.05886	0.03807	0.5612	0.8977	0.0122
OTU4045	0.1737	0.415	0.2096	0.1926	1.641	1.8	0.4037	0.6307	0.02034
OTU2366	0.1693	0.2862	0.4999	0.3585	1.215	0.9414	0.4468	0.7271	0.02915
OTU4110	0.002743	0.004591	0.1191	0.1856	0.07465	0.1251	2.089	4.225	0.03266
OTU8318	0.02075	0.02108	2.192	3.938	0.02699	0.05566	0.03967	0.08689	0.01531
OTU5164	1.159	1.144	0.7694	0.7109	0.09275	0.08873	0.1337	0.1852	0.006543
OTU4936	1.089	2.455	0.007323	0.01285	0.05917	0.04642	0.694	0.5155	0.04116
OTU2703	0.2051	0.2879	1.289	1.34	0.1972	0.2331	0.1532	0.2608	0.04191
OTU7117	0.02522	0.0266	0.00366	0.004483	1.365	1.023	0.3117	0.5986	0.03029
OTU1220	0.003582	0.004386	0.6166	0.4837	0.8742	1.089	0.1446	0.198	0.008567
OTU6867	0.08512	0.08323	0.09158	0.1326	1.022	1.041	0.3432	0.5721	0.01897
OTU6894	0.0233	0.04666	0.9296	1.203	0.4079	0.3356	0.1529	0.1132	0.01411
OTU8768	0.01269	0.01406	0.3937	0.1271	0.717	0.2801	0.3412	0.3032	0.001361
OTU8174	0.07317	0.03865	0.5093	0.3739	0.1137	0.05322	0.5504	0.4778	0.01932
OTU7088	0.06489	0.05665	0.1373	0.1234	0.7921	0.6846	0.244	0.2201	0.01768
OTU4275	0.3061	0.4803	0.7163	1.175	0.1135	0.2445	0.02434	0.02176	0.03664
OTU4177	0.01253	0.0307	0.4323	0.3237	0.3929	0.4194	0.2297	0.2808	0.04464
OTU5889	0.71	0.952	0.1172	0.09559	0.0445	0.05086	0.0692	0.05839	0.04506
OTU7091	0.04069	0.03539	0.009143	0.009629	0.3566	0.2651	0.52	0.7422	0.001068
OTU5222	0.009126	0.01984	0.4474	0.5026	0.1204	0.06151	0.3422	0.325	0.008133
OTU7207	0.08715	0.08325	0.08516	0.09401	0.2863	0.07613	0.4558	0.2082	0.0006429
OTU8227	0.03511	0.02488	0.2852	0.2041	0.1407	0.09421	0.4399	0.3437	0.003026
OTU608	0.05574	0.02955	0.1887	0.186	0.4121	0.2708	0.208	0.3215	0.0184
OTU2697	0.1701	0.414	0.00396	0.009701	0.2705	0.6143	0.3871	0.9482	0.04292
OTU1917	0.0009143	0.00224	0.0111	0.007756	0.8038	1.859	0.005975	0.003575	0.04124
OTU7021	0.1312	0.1044	0.005489	0.008504	0.4226	0.3703	0.1088	0.09895	0.01862
OTU8238	0.0009145	0.00224	0.3169	0.3045	0.08128	0.04514	0.2603	0.3009	0.006549
OTU7033	0	0	0.3983	0.3485	0.2396	0.5285	0.01982	0.0362	0.005328
OTU7990	0.6106	0.8308	0	0	0.004555	0.007261	0.0331	0.02863	0.0006126
OTU811	0.004496	0.008608	0.3945	0.4368	0.09672	0.111	0.1506	0.2419	0.01146
OTU8228	0	0	0.5031	0.5289	0.08274	0.07226	0.04347	0.03598	0.001895
OTU2688	0.4126	0.4125	0.01279	0.02373	0.04801	0.07142	0.1551	0.3054	0.01577
OTU8172	0.001829	0.004479	0.513	0.665	0.04483	0.1071	0.05206	0.1275	0.02664
OTU6444	0.01619	0.02257	0.03194	0.03854	0.3824	0.2818	0.1791	0.2769	0.018
OTU8020	0.1189	0.156	0.01586	0.01293	0.2695	0.2797	0.169	0.2277	0.02475
OTU2631	0.1134	0.1478	0.00396	0.009701	0.4051	0.4037	0.03441	0.03171	0.003011
OTU992	0.01732	0.02098	0.01826	0.02046	0.3843	0.2295	0.08723	0.1894	0.009402
OTU6616	0.01076	0.01441	0.3324	0.6682	0.09579	0.07459	0.04705	0.03698	0.01138
OTU770	0.03267	0.05009	0.009096	0.01068	0.1821	0.1865	0.2518	0.2328	0.02524
OTU1855	0.01274	0.02419	0.04929	0.06122	0.3759	0.2236	0.03149	0.04218	0.002895
OTU7167	0.00181	0.002804	0.1742	0.1529	0.1574	0.1131	0.09622	0.0751	0.002693
OTU2638	0.04459	0.08179	0.00183	0.002835	0.3039	0.5566	0.07416	0.1269	0.04585
OTU2601	0.02165	0.03037	0.2753	0.2726	0.08234	0.05143	0.03551	0.04445	0.01567
OTU6169	0	0	0.4097	0.7301	0.003946	0.00467	0.0009024	0.00221	0.0004462
OTU7488	0	0	0.1034	0.2015	0.2903	0.476	0.001798	0.004405	0.0128
OTU6160	0.01086	0.01142	0.2124	0.1591	0.03979	0.0363	0.1221	0.09556	0.01471
OTU4996	0.3468	0.3198	0.01005	0.01316	0.002119	0.00333	0.01888	0.02279	0.002475
OTU2679	0.371	0.8295	0.0009901	0.002425	0.00183	0.004482	0.002234	0.003558	0.001707
OTU7826	0	0	0.1115	0.1008	0.2046	0.1853	0.02721	0.0411	0.005877
OTU6754	0.3145	0.3941	0.001808	0.004428	0.00183	0.004482	0.01835	0.02651	0.03437
OTU2849	0.009086	0.01129	0.2858	0.5957	0.003658	0.006647	0.01358	0.01736	0.03792
OTU3847	0.0009143	0.00224	0.1903	0.2428	0.05734	0.04999	0.05685	0.09835	0.01389
OTU4995	0.2427	0.3776	0.03149	0.03746	0.01913	0.02691	0.004509	0.008674	0.01522
OTU2674	0.2809	0.4213	0.002738	0.006707	0.002736	0.002997	0.003606	0.005586	0.001771
OTU5552	0.01084	0.01135	0.01464	0.01582	0.1855	0.1477	0.07886	0.0847	0.04212
OTU4728	0.02164	0.02289	0.1608	0.1184	0.05927	0.05661	0.04415	0.05136	0.04245
OTU1674	0	0	0.1262	0.1808	0.09437	0.09905	0.06287	0.1145	0.02491
OTU6259	0.2643	0.6287	0.001808	0.004428	0	0	0	0	0.002431
OTU6847	0.07957	0.1949	0	0	0.1674	0.3785	0.01038	0.02542	0.02273
OTU5498	0	0	0	0	0.2508	0.3018	0	0	0.0203
OTU6982	0.2352	0.2292	0.002738	0.006707	0.009703	0.009178	0.0009326	0.002284	0.0007518
OTU5019	0.05663	0.131	0.008211	0.008322	0.1484	0.09826	0.03054	0.04555	0.01979
OTU765	0.05999	0.1026	0.1698	0.2555	0.001819	0.004455	0.009075	0.008854	0.01719
OTU1844	0.1216	0.06587	0.01766	0.01504	0.02719	0.05067	0.06519	0.08549	0.02246
OTU8934	0.2313	0.4416	0	0	0	0	0	0	0.00341
OTU8237	0.004553	0.006412	0.2021	0.2826	0.008767	0.0137	0.01538	0.01301	0.002263
OTU2236	0	0	0	0	0.2266	0.4459	0.003608	0.006557	0.01809
OTU7994	0.1121	0.1474	0.00747	0.006762	0.0325	0.05174	0.07312	0.08688	0.03224
OTU7992	0.1992	0.2808	0.00297	0.007275	0.003192	0.005017	0.01667	0.01962	0.01339
OTU7774	0.0008956	0.002194	0.007242	0.01521	0.1917	0.4134	0.01335	0.0327	0.04508
OTU8050	0.1686	0.3188	0.03773	0.07588	0.004528	0.008697	0.002267	0.003595	0.008013
OTU7313	0	0	0.1001	0.07607	0.03613	0.02135	0.06572	0.08773	0.0133
OTU4093	0.0008957	0.002194	0.1068	0.1502	0.04757	0.05123	0.03676	0.03551	0.01512
OTU2333	0.01273	0.01979	0.1601	0.1893	0.006685	0.01063	0.01033	0.01411	0.01246
OTU7276	0.02269	0.03035	0	0	0.132	0.1735	0.03485	0.07385	0.04565
OTU6891	0.005372	0.006795	0.1343	0.06706	0.008669	0.005572	0.03703	0.05785	0.02399
OTU4042	0.001809	0.002804	0.03204	0.06028	0.01871	0.01452	0.1303	0.1607	0.04062
OTU8765	0.002743	0.00459	0.139	0.1693	0.02083	0.01609	0.01586	0.01766	0.00441
OTU1633	0.001829	0.004479	0.02404	0.02607	0.1464	0.1599	0.003633	0.004424	0.0008715
OTU1891	0.1519	0.2249	0.007429	0.008962	0.002736	0.004581	0.01174	0.01424	0.002618
OTU8163	0.05469	0.1155	0.1071	0.1984	0.001826	0.004473	0.009205	0.01475	0.03109
OTU8301	0.0009145	0.00224	0.168	0.2259	0	0	0	0	0.0001426
OTU6392	0	0	0.004554	0.008772	0.1488	0.2354	0.004512	0.01105	0.01904
OTU5913	0.008061	0.01975	0	0	0.1465	0.2001	0.001798	0.004405	0.005708
OTU9046	0.0064	0.01568	0	0	0.1479	0.1669	0	0	0.01052
OTU1962	0.03713	0.04399	0.0009901	0.002425	0.006382	0.008047	0.1096	0.1268	0.006031
OTU3046	0	0	0.1462	0.1499	0.0009132	0.002237	0.002766	0.004659	0.0004735
OTU3216	0.03376	0.07244	0.08408	0.07424	0.01854	0.02424	0.00727	0.00659	0.03008
OTU7745	0	0	0.07769	0.1051	0.05841	0.09751	0.004534	0.004072	0.01529
OTU2794	0.005429	0.006904	0.003659	0.004482	0.1094	0.05326	0.01984	0.02372	0.005004
OTU6654	0.008155	0.01134	0.004795	0.00774	0.07543	0.1209	0.04956	0.1069	0.01919
OTU3343	0.005429	0.008411	0.03205	0.0257	0.0916	0.01839	0.008344	0.008955	0.000971
OTU4899	0.002743	0.004591	0.02187	0.01498	0.04987	0.06386	0.05897	0.0625	0.03906
OTU7172	0	0	0.05936	0.06506	0.06919	0.0801	0.002267	0.003595	0.002122
OTU1148	0.00181	0.002804	0.000915	0.002241	0.1139	0.1504	0.01342	0.01905	0.02206
OTU5572	0.02538	0.02485	0.004555	0.007279	0.0879	0.07288	0.009901	0.01296	0.03582
OTU6981	0.1205	0.1679	0.0009126	0.002236	0.004547	0.01114	0.0009024	0.00221	0.03089
OTU4985	0.08492	0.1791	0.006464	0.006406	0.0295	0.03606	0	0	0.01647
OTU7170	0	0	0.09389	0.04856	0.02101	0.01751	0.005839	0.00495	0.0004144
OTU5369	0	0	0.06071	0.1297	0.04955	0.06869	0.009466	0.009905	0.0142
OTU2006	0	0	0.05834	0.0737	0.01581	0.01195	0.04374	0.09928	0.02269
OTU4947	0.00181	0.002804	0.07145	0.1101	0.04407	0.03942	0	0	0.02341
OTU7737	0.001809	0.002803	0.04295	0.05005	0.05039	0.03646	0.02192	0.04057	0.04024
OTU560	0.005372	0.006794	0.005544	0.008485	0.09878	0.1857	0.006738	0.006327	0.00531
OTU6890	0.0008953	0.002193	0.1146	0.2674	0.0009094	0.002228	0	0	0.02597
OTU8248	0.003638	0.00447	0.01492	0.02167	0.08808	0.06837	0.008106	0.005596	0.007747
OTU3490	0	0	0.01096	0.0199	0.08906	0.09789	0.008513	0.01023	0.03221
OTU8305	0.05123	0.07288	0.03832	0.04595	0.003641	0.006609	0.0138	0.01899	0.04066
OTU7787	0	0	0.03384	0.02584	0.07211	0.1333	0.0009326	0.002284	0.02093
OTU8903	0.0009143	0.00224	0	0	0.08327	0.08235	0.02229	0.05191	0.01046
OTU6916	0	0	0.1055	0.237	0.0009148	0.002241	0	0	0.01334
OTU4940	0.09081	0.1389	0.001832	0.004487	0.002412	0.005909	0.00631	0.008672	0.01481
OTU6068	0	0	0.06365	0.08246	0.0137	0.01691	0.01582	0.03617	0.02222
OTU4747	0	0	0.08456	0.08997	0.00548	0.006013	0	0	0.001967
OTU6923	0	0	0.02288	0.02553	0.0406	0.03487	0.02529	0.04362	0.03565
OTU3942	0.00543	0.004857	0	0	0.06932	0.05745	0.009938	0.01524	0.001197
OTU2844	0.0835	0.08291	0	0	0	0	0.0008992	0.002202	0.001399
OTU7758	0.01996	0.02878	0.0009171	0.002246	0.04175	0.03361	0.02107	0.03401	0.0208
OTU5811	0.002725	0.004578	0.004574	0.006418	0	0	0.07611	0.1745	0.04389
OTU7157	0.00181	0.002804	0.05376	0.04827	0.02451	0.02517	0.001801	0.004411	0.007558
OTU6343	0.000895	0.002192	0.002743	0.004592	0.05883	0.07431	0.01898	0.02408	0.0269
OTU5792	0.000895	0.002192	0.04579	0.08113	0.02721	0.03453	0.006327	0.01295	0.01898
OTU3842	0	0	0.06571	0.07406	0.006063	0.004667	0.008199	0.009606	0.02136
OTU8236	0	0	0.06066	0.04329	0.009136	0.01079	0.009751	0.01254	0.002566
OTU6467	0	0	0.05194	0.06286	0.007607	0.01018	0.01893	0.02888	0.01534
OTU1984	0	0	0.0723	0.1044	0.003654	0.004475	0.001802	0.002791	0.01263
OTU1557	0.002743	0.006719	0	0	0.07037	0.1329	0.004542	0.008679	0.01477
OTU1805	0.03951	0.06563	0	0	0.002736	0.004582	0.03425	0.04284	0.03722
OTU8309	0	0	0.06786	0.1476	0.007893	0.007166	0	0	0.01179
OTU1432	0.06448	0.1579	0	0	0.008769	0.0137	0	0	0.02519
OTU4211	0.01436	0.01719	0	0	0.0375	0.0219	0.01783	0.01497	0.001609
OTU7734	0.00179	0.004384	0.03202	0.05218	0.02083	0.01229	0.01397	0.01775	0.0267
OTU6204	0	0	0	0	0.03471	0.05343	0.02893	0.06826	0.02769
OTU1676	0.009068	0.009616	0.03845	0.03316	0.01612	0.02274	0	0	0.04059
OTU4944	0	0	0.05287	0.05159	0.004558	0.007274	0.005503	0.007022	0.01011
OTU4073	0.004552	0.008786	0.0009126	0.002236	0.04807	0.02488	0.009345	0.02289	0.003716
OTU7278	0	0	0.02141	0.01816	0.01506	0.01382	0.02489	0.03844	0.03125
OTU2686	0	0	0.0009038	0.002214	0.05914	0.07943	0.001038	0.002542	0.0007776
OTU5865	0.03963	0.05064	0.0009901	0.002425	0.001819	0.004455	0.01847	0.02064	0.015
OTU7111	0.000895	0.002192	0.003728	0.00666	0.04993	0.04618	0.005437	0.006838	0.00853
OTU2661	0.04433	0.04502	0.00198	0.00485	0.002736	0.004582	0.01064	0.009991	0.03437
OTU6501	0	0	0.004562	0.004122	0.04731	0.03309	0.004975	0.006493	0.009089
OTU8949	0.0008957	0.002194	0.009134	0.01501	0.02462	0.02044	0.02183	0.03325	0.02807
OTU1356	0.009886	0.01935	0.002747	0.004597	0.04212	0.02822	0.001335	0.00327	0.005226
OTU1916	0.004496	0.006286	0.007292	0.01536	0.03844	0.0273	0.005401	0.009032	0.01524
OTU8292	0.04748	0.07922	0	0	0	0	0.008137	0.009504	0.006181
OTU6468	0	0	0	0	0.04967	0.07202	0.005407	0.009043	0.02769
OTU6318	0	0	0.002725	0.004547	0.05107	0.096	0.001038	0.002542	0.009778
OTU3117	0	0	0.02562	0.02162	0.02281	0.02088	0.006298	0.009904	0.01888
OTU8842	0.001809	0.002804	0.03266	0.01557	0.0164	0.01624	0.003633	0.004424	0.00411
OTU9062	0.00181	0.002804	0	0	0.0478	0.07139	0.003572	0.006471	0.01141
OTU7570	0.0009145	0.00224	0.002741	0.004584	0.03775	0.04023	0.009637	0.01994	0.03108
OTU6085	0.0008957	0.002194	0.05011	0.05224	0	0	0	0	0.01052
OTU1166	0.0009143	0.00224	0.02008	0.02393	0.02265	0.01368	0.007208	0.009471	0.009369
OTU987	0.001791	0.002775	0.003665	0.004491	0.04222	0.03516	0.00267	0.00654	0.007977
OTU6171	0	0	0.04954	0.108	0	0	0	0	0.0203
OTU8744	0.001791	0.002774	0.00831	0.007533	0.02725	0.018	0.01208	0.02172	0.01051
OTU8193	0.0009143	0.00224	0.03672	0.03245	0.008201	0.01021	0.002732	0.002994	0.01956
OTU1288	0	0	0.002745	0.003007	0.03037	0.03807	0.01539	0.009881	0.03824
OTU906	0.0457	0.05568	0.0009126	0.002236	0.0009094	0.002228	0.0009024	0.00221	0.007558
OTU7800	0.002687	0.006582	0.00457	0.007292	0.03131	0.02912	0.009442	0.009932	0.04602
OTU4454	0.01524	0.01533	0.001828	0.002831	0.004235	0.005687	0.02658	0.03028	0.03291
OTU7759	0	0	0.0329	0.04108	0.01095	0.00917	0.00363	0.006545	0.04328
OTU6372	0	0	0.03359	0.04901	0.01369	0.01285	0	0	0.01143
OTU1564	0	0	0.01372	0.01503	0.03155	0.028	0.001335	0.00327	0.03905
OTU1289	0	0	0.001894	0.002938	0.003651	0.004473	0.04071	0.08607	0.03113
OTU876	0.01463	0.03583	0.003647	0.002825	0.02563	0.01708	0.002237	0.003562	0.007404
OTU4080	0.0008957	0.002194	0.01643	0.03286	0.01959	0.01609	0.009001	0.01262	0.0387
OTU4101	0.0009143	0.00224	0.004586	0.01123	0.02948	0.0262	0.01025	0.02255	0.03638
OTU2618	0	0	0	0	0.04519	0.03394	0	0	0.0004735
OTU6578	0.0008957	0.002194	0.02507	0.02628	0.01369	0.01689	0.004642	0.006349	0.04019
OTU4660	0.02419	0.02647	0	0	0.0009094	0.002228	0.0191	0.01539	0.01027
OTU1128	0.01278	0.02876	0	0	0.02589	0.03891	0.005434	0.006838	0.03044
OTU3793	0	0	0.02479	0.03556	0.01901	0.01583	0	0	0.001529
OTU2851	0.04093	0.06976	0.002735	0.004589	0	0	0	0	0.02429
OTU3226	0	0	0.000915	0.002241	0	0	0.04188	0.0643	0.001399
OTU4490	0.0008953	0.002193	0.01913	0.01678	0.01552	0.01315	0.007239	0.006539	0.04199
OTU1366	0.0009143	0.00224	0.02931	0.06405	0.01217	0.01046	0	0	0.02409
OTU1708	0.0009143	0.00224	0.03122	0.03029	0.008214	0.006709	0.0018	0.002788	0.001717
OTU7452	0	0	0	0	0.04155	0.06228	0	0	0.0203
OTU5667	0	0	0.002748	0.00673	0.0377	0.04423	0.0009024	0.00221	0.005708
OTU2713	0.003582	0.006508	0.003655	0.006633	0.02854	0.01807	0.005395	0.01321	0.008431
OTU3022	0	0	0.03271	0.04043	0.007303	0.006639	0.0009005	0.002206	0.01833
OTU953	0.002743	0.006719	0	0	0.03774	0.04959	0	0	0.0002679
OTU8330	0	0	0.0009159	0.002243	0.02178	0.02046	0.01734	0.02697	0.00508
OTU8531	0.003657	0.008958	0.00182	0.002819	0.0293	0.02916	0.004904	0.009615	0.008008
OTU7232	0	0	0.02011	0.02075	0.01187	0.01677	0.006897	0.01087	0.04719
OTU4028	0.02511	0.04858	0	0	0.0009132	0.002237	0.01129	0.02127	0.04998
OTU6042	0	0	0.03382	0.04898	0.0009131	0.002237	0.002267	0.003595	0.00149
OTU1486	0	0	0	0	0.01673	0.02361	0.01985	0.04863	0.02519
OTU7726	0	0	0	0	0.01625	0.01956	0.01981	0.03846	0.02349
OTU3791	0	0	0.002725	0.004547	0.03314	0.04236	0	0	0.01809
OTU419	0	0	0.03474	0.03119	0.0009131	0.002237	0	0	0.001399
OTU3817	0	0	0.03445	0.05865	0	0	0	0	0.00341
OTU6021	0	0	0.01282	0.01489	0.02058	0.02746	0.0009326	0.002284	0.01208
OTU7225	0	0	0.02567	0.02136	0.002743	0.004591	0.005495	0.008515	0.01321
OTU5077	0	0	0.007295	0.006631	0.02175	0.02304	0.0045	0.006308	0.005906
OTU7175	0	0	0.03294	0.04285	0	0	0	0	0.00341
OTU1925	0.01004	0.02206	0	0	0.02149	0.02939	0.001335	0.00327	0.01405
OTU5247	0	0	0	0	0.02492	0.02749	0.00674	0.008884	0.009896
OTU6028	0.0009143	0.00224	0.02663	0.03644	0	0	0.004016	0.007503	0.0487
OTU2376	0.0009143	0.00224	0.009088	0.0122	0.0185	0.01206	0.002735	0.002997	0.02315
OTU6067	0	0	0.03081	0.0541	0	0	0	0	0.0203
OTU4994	0.0009145	0.00224	0.001821	0.002821	0.01599	0.009876	0.01169	0.02863	0.03386
OTU4943	0	0	0.01282	0.01238	0.0149	0.02527	0.001803	0.002793	0.0343
OTU6027	0	0	0.029	0.05082	0	0	0	0	0.0203
OTU6174	0	0	0.006407	0.01067	0.009092	0.007413	0.01271	0.01405	0.04902
OTU1168	0.0009143	0.00224	0	0	0.01151	0.01368	0.01478	0.01622	0.03267
OTU7402	0.00181	0.002804	0	0	0.02325	0.02384	0.002076	0.005084	0.04585
OTU8233	0	0	0.02296	0.02617	0.001826	0.002829	0.00197	0.003059	0.01104
OTU6168	0	0	0.007321	0.01082	0.01063	0.008277	0.00801	0.01962	0.04214
OTU7119	0.002706	0.00451	0.001903	0.002951	0.0178	0.01171	0.00314	0.004945	0.03598
OTU5979	0.004495	0.004048	0.000915	0.002241	0.01641	0.01951	0.003606	0.006556	0.04803
OTU7025	0	0	0.00457	0.007292	0.01946	0.02217	0.001335	0.00327	0.01661
OTU2690	0.0009143	0.00224	0.006382	0.01063	0.01668	0.01127	0.0009024	0.00221	0.01557
OTU1545	0.000895	0.002192	0.0009126	0.002236	0.01914	0.02157	0.003775	0.004513	0.01415
OTU2002	0	0	0.02285	0.02992	0.0009148	0.002241	0.0009326	0.002284	0.009308
OTU6995	0	0	0	0	0.003327	0.005886	0.02126	0.03936	0.02769
OTU2518	0.0009143	0.00224	0	0	0.02269	0.03018	0.0009326	0.002284	0.02597
OTU6913	0.0009143	0.00224	0.008294	0.007547	0.0152	0.01781	0	0	0.005523
OTU8756	0.000895	0.002192	0.0009126	0.002236	0.01851	0.01871	0.004036	0.004736	0.01779
OTU8696	0	0	0.002738	0.006707	0.02064	0.02006	0.0008992	0.002202	0.005708
OTU2944	0	0	0	0	0.02376	0.04566	0	0	0.0203
OTU1815	0.01623	0.01701	0.006546	0.008877	0.0009131	0.002237	0	0	0.006294
OTU7779	0.0008957	0.002194	0.008281	0.01134	0.01445	0.01496	0	0	0.003042
OTU5805	0.0008957	0.002194	0	0	0.01856	0.02638	0.003745	0.00661	0.01046
OTU6450	0.0008956	0.002194	0	0	0.01916	0.02706	0.00267	0.00654	0.03209
OTU8289	0.008058	0.01974	0	0	0	0	0.01354	0.01663	0.02519
OTU6641	0	0	0.01688	0.01455	0.0009094	0.002228	0.003633	0.004427	0.03256
OTU6272	0.005411	0.009019	0	0	0.01577	0.01429	0	0	0.02107
OTU3531	0	0	0.001825	0.004471	0.01918	0.0224	0	0	0.01334
OTU2209	0.01989	0.02131	0.0009901	0.002425	0	0	0	0	0.01052
OTU7446	0	0	0	0	0.02087	0.03371	0	0	0.0203
OTU1482	0	0	0.001832	0.002838	0.01764	0.01794	0.001335	0.00327	0.04585
OTU8441	0.01537	0.01594	0	0	0.001824	0.002826	0.003598	0.006534	0.02795
OTU3923	0	0	0.01781	0.02004	0.002743	0.004591	0	0	0.01809
OTU1246	0	0	0.007301	0.01788	0.01232	0.009118	0.0009005	0.002206	0.01137
OTU8403	0	0	0.004563	0.01118	0.01307	0.00867	0.002701	0.004516	0.01996
OTU6946	0	0	0	0	0.005477	0.006001	0.01469	0.0231	0.04201
OTU643	0	0	0.005463	0.005985	0.01307	0.01398	0.0008992	0.002202	0.04494
OTU818	0	0	0.000915	0.002241	0.01094	0.01245	0.007346	0.007358	0.03164
OTU8171	0	0	0.01371	0.01087	0.0009131	0.002237	0.00454	0.006335	0.008102
OTU2215	0.01084	0.01493	0	0	0.00821	0.007539	0	0	0.02581
OTU5109	0.0009145	0.00224	0	0	0.01347	0.01858	0.004005	0.00981	0.01471
OTU3855	0	0	0.01736	0.02285	0.0009094	0.002228	0	0	0.01334
OTU6390	0	0	0	0	0.01826	0.02539	0	0	0.0203
OTU5168	0.000895	0.002192	0.001816	0.002814	0.01552	0.01641	0	0	0.03435
OTU7816	0	0	0.01547	0.01669	0	0	0.002697	0.006607	0.01334
OTU3670	0	0	0.006413	0.01068	0.01005	0.009443	0.0009024	0.00221	0.0476
OTU6162	0	0	0	0	0.01461	0.0229	0.002699	0.004515	0.01809
OTU7267	0.0009143	0.00224	0	0	0.01626	0.01709	0	0	0.01334
OTU1661	0.001791	0.004388	0.004568	0.007283	0.009874	0.006222	0.0009005	0.002206	0.04996
OTU8351	0	0	0	0	0.001819	0.004455	0.01504	0.01507	0.01334
OTU7522	0	0	0.009175	0.008136	0.001826	0.004474	0.005565	0.01119	0.02537
OTU6137	0	0	0.0009171	0.002246	0.01369	0.01237	0.001805	0.004421	0.02597
OTU712	0	0	0.008195	0.008239	0.007307	0.01281	0.0008992	0.002202	0.04207
OTU4997	0.009068	0.008995	0.004559	0.005389	0.002739	0.00671	0	0	0.01791
OTU4068	0	0	0.000915	0.002241	0.01413	0.01205	0.0009326	0.002284	0.005763
OTU4078	0	0	0	0	0.01488	0.01434	0.0008992	0.002202	0.01052
OTU3484	0	0	0.007441	0.006732	0.008218	0.008312	0	0	0.01226
OTU8875	0	0	0.009177	0.008848	0.006384	0.007266	0	0	0.02058
OTU5970	0	0	0	0	0.01553	0.01945	0	0	0.00341
OTU1739	0	0	0.009134	0.008956	0.005481	0.00693	0.0009024	0.00221	0.04207
OTU4114	0	0	0	0	0.01547	0.03016	0	0	0.0203
OTU5860	0.01347	0.01821	0	0	0.001826	0.002829	0	0	0.02107
OTU2551	0.005448	0.008499	0	0	0.009598	0.008803	0	0	0.01899
OTU3605	0	0	0.003642	0.006629	0.01124	0.0108	0	0	0.02107
OTU7477	0.0009143	0.00224	0	0	0.01276	0.01233	0.001038	0.002542	0.009397
OTU6427	0.0008957	0.002194	0	0	0.01369	0.01376	0	0	0.01052
OTU7923	0.000895	0.002192	0	0	0.003645	0.005647	0.009938	0.009284	0.04585
OTU6276	0.00179	0.002773	0	0	0.008502	0.005602	0.004036	0.004736	0.01263
OTU8322	0.002706	0.00451	0	0	0.00971	0.007778	0.001865	0.004569	0.04585
OTU4677	0.001829	0.004479	0	0	0.01243	0.01314	0	0	0.01334
OTU8397	0.002686	0.004496	0	0	0.008801	0.005187	0.002707	0.006631	0.01996
OTU6798	0	0	0.001828	0.002833	0.01219	0.01874	0	0	0.01809
OTU1184	0	0	0.01382	0.0132	0	0	0	0	0.0004735
OTU1327	0	0	0.007291	0.006622	0.006393	0.01566	0	0	0.02519
OTU6250	0.01255	0.01386	0	0	0	0	0.0008992	0.002202	0.01052
OTU3911	0	0	0.000915	0.002241	0.01187	0.01172	0	0	0.01334
OTU8516	0	0	0.001808	0.004428	0.01096	0.008495	0	0	0.002431
OTU2384	0	0	0.007273	0.008167	0.00548	0.01096	0	0	0.02769
OTU7673	0	0	0.0009171	0.002246	0.004564	0.004124	0.007205	0.005507	0.01791
OTU2165	0.01084	0.01323	0.000915	0.002241	0.0009094	0.002228	0	0	0.04813
OTU1517	0	0	0	0	0.01263	0.01127	0	0	0.0004735
OTU6252	0.01255	0.02557	0	0	0	0	0	0	0.0203
OTU2016	0	0	0.01203	0.01668	0	0	0	0	0.00341
OTU3863	0	0	0.01105	0.01196	0.0009094	0.002228	0	0	0.001399
OTU6464	0.000895	0.002192	0.004626	0.004115	0.00639	0.006405	0	0	0.02362
OTU8476	0	0	0	0	0.01187	0.02386	0	0	0.0203
OTU2024	0	0	0	0	0.01187	0.01781	0	0	0.0203
OTU8855	0	0	0.004557	0.0064	0.00639	0.008066	0.0009024	0.00221	0.0476
OTU6277	0	0	0	0	0.01147	0.0229	0	0	0.0203
OTU7110	0	0	0.002806	0.00308	0.007752	0.007401	0.0009024	0.00221	0.007345
OTU8966	0	0	0	0	0.004555	0.007261	0.006736	0.006324	0.03846
OTU3245	0	0	0	0	0.001822	0.002823	0.009337	0.01014	0.02107
OTU4773	0	0	0.0101	0.01442	0	0	0.0009024	0.00221	0.01052
OTU5023	0	0	0.0009126	0.002236	0.01005	0.01065	0	0	0.01334
OTU2577	0	0	0.0009171	0.002246	0.01004	0.01677	0	0	0.02064
OTU7808	0	0	0.003647	0.002825	0.005473	0.00489	0.0018	0.002788	0.03341
OTU4328	0	0	0	0	0.00669	0.006404	0.004005	0.00981	0.02519
OTU1312	0	0	0.0009171	0.002246	0.0009131	0.002237	0.008541	0.007336	0.02597
OTU7610	0.001829	0.002833	0.007359	0.005575	0	0	0.0009024	0.00221	0.004872
OTU3132	0	0	0.002747	0.004601	0.007303	0.008249	0	0	0.02769
OTU1157	0	0	0.001816	0.002814	0.008222	0.007564	0	0	0.01809
OTU1921	0	0	0.001825	0.004471	0.007305	0.008252	0.0009024	0.00221	0.03922
OTU1615	0	0	0.0009126	0.002236	0.008968	0.01223	0	0	0.01334
OTU8684	0	0	0.001832	0.004487	0.006683	0.008057	0.0009005	0.002206	0.04738
OTU1277	0	0	0	0	0.009125	0.01497	0	0	0.0203
OTU6331	0	0	0	0	0.008938	0.01181	0	0	0.0203
OTU871	0	0	0	0	0.008689	0.01158	0	0	0.0203
OTU6375	0	0	0	0	0.008664	0.01072	0	0	0.0203
OTU4903	0	0	0.0009901	0.002425	0.007304	0.0102	0	0	0.02064
OTU1119	0	0	0	0	0.008211	0.009645	0	0	0.0203
OTU8340	0	0	0	0	0.008196	0.0128	0	0	0.0203
OTU7497	0	0	0.008178	0.01072	0	0	0	0	0.0203
OTU6328	0	0	0.0009126	0.002236	0.006061	0.005813	0.0008992	0.002202	0.03209
OTU4778	0	0	0.005529	0.005944	0.0009094	0.002228	0.001335	0.00327	0.04738
OTU3516	0.001809	0.002804	0.0009126	0.002236	0.005018	0.00438	0	0	0.0487
OTU3513	0	0	0	0	0.00639	0.008066	0.001335	0.00327	0.02064
OTU6586	0.0009145	0.00224	0.00556	0.006001	0	0	0.0009326	0.002284	0.03922
OTU4718	0	0	0.007381	0.01279	0	0	0	0	0.0203
OTU4156	0	0	0.003722	0.002889	0.003654	0.004475	0	0	0.02581
OTU4126	0	0	0	0	0.007311	0.009601	0	0	0.0203
OTU8623	0	0	0	0	0.007306	0.007494	0	0	0.00341
OTU6998	0	0	0	0	0.007302	0.01281	0	0	0.0203
OTU1523	0	0	0	0	0.006386	0.006398	0.0009024	0.00221	0.01052
OTU2430	0	0	0.001825	0.004471	0.004564	0.004124	0.0008992	0.002202	0.04738
OTU5728	0.0008953	0.002193	0	0	0.006382	0.006384	0	0	0.01052
OTU7618	0	0	0	0	0.0009132	0.002237	0.006303	0.00625	0.01334
OTU1945	0	0	0.0009126	0.002236	0.004115	0.003361	0.001802	0.002791	0.03771
OTU3553	0	0	0	0	0.006694	0.01065	0	0	0.0203
OTU6359	0	0	0.0009126	0.002236	0.00577	0.006045	0	0	0.01334
OTU3497	0	0	0.0009126	0.002236	0.00577	0.006044	0	0	0.01334
OTU573	0	0	0	0	0.00667	0.008739	0	0	0.0203
OTU6415	0	0	0.005479	0.00491	0	0	0.0009326	0.002284	0.0167
OTU5665	0	0	0	0	0.006386	0.008772	0	0	0.0203
OTU3677	0	0	0.001816	0.002814	0.004564	0.004124	0	0	0.01809
OTU6024	0	0	0.006373	0.006359	0	0	0	0	0.00341
OTU5489	0	0	0	0	0.006061	0.007603	0	0	0.0203
OTU1887	0	0	0	0	0.006059	0.005805	0	0	0.00341
OTU218	0	0	0	0	0.005024	0.004392	0.0009005	0.002206	0.01052
OTU1507	0	0	0.001819	0.002818	0	0	0.00407	0.003303	0.02769
OTU2164	0	0	0.005483	0.008483	0	0	0	0	0.0203
OTU4160	0	0	0	0	0.005477	0.006933	0	0	0.0203
OTU4189	0	0	0	0	0.005475	0.004895	0	0	0.00341
OTU2037	0	0	0	0	0.005475	0.008487	0	0	0.0203
OTU5989	0	0	0	0	0.005473	0.00489	0	0	0.00341
OTU698	0	0	0	0	0.005473	0.004891	0	0	0.00341
OTU2708	0	0	0	0	0.005447	0.008409	0	0	0.0203
OTU6851	0	0	0	0	0.005031	0.006591	0	0	0.0203
OTU7795	0	0	0.0009126	0.002236	0.004115	0.003361	0	0	0.01052
OTU6120	0	0	0	0	0	0	0.004939	0.006478	0.0203
OTU110	0	0	0.004723	0.005619	0	0	0	0	0.0203
OTU4989	0	0	0	0	0.004575	0.006421	0	0	0.0203
OTU1334	0	0	0	0	0.004569	0.005392	0	0	0.0203
OTU7144	0	0	0	0	0.004567	0.006416	0	0	0.0203
OTU8357	0	0	0	0	0.004567	0.006405	0	0	0.0203
OTU4699	0	0	0	0	0.004566	0.005391	0	0	0.0203
OTU916	0	0	0	0	0.004564	0.004124	0	0	0.00341
OTU8427	0	0	0	0	0.004562	0.006405	0	0	0.0203
OTU5919	0	0	0	0	0.004562	0.005386	0	0	0.0203
OTU5197	0	0	0.004562	0.006416	0	0	0	0	0.0203
OTU6438	0	0	0	0	0.00456	0.005377	0	0	0.0203
OTU9016	0	0	0	0	0.004558	0.005376	0	0	0.0203
OTU8815	0	0	0.004557	0.0064	0	0	0	0	0.0203
OTU7829	0	0	0.003649	0.002826	0	0	0.0008992	0.002202	0.01052
OTU2969	0	0	0.004539	0.006343	0	0	0	0	0.0203
OTU803	0	0	0	0	0.004109	0.003359	0	0	0.00341
OTU1491	0	0	0.00373	0.004514	0	0	0	0	0.0203
OTU6082	0	0	0.00371	0.004479	0	0	0	0	0.0203
OTU3950	0	0	0	0	0	0	0.003668	0.004539	0.0203
OTU460	0	0	0	0	0.003651	0.002828	0	0	0.00341
OTU8608	0	0	0	0	0.00365	0.004472	0	0	0.0203
OTU5570	0	0	0	0	0.00365	0.004472	0	0	0.0203
OTU8739	0	0	0	0	0.003649	0.004472	0	0	0.0203
OTU3515	0	0	0	0	0.003649	0.004471	0	0	0.0203
OTU6175	0	0	0.003648	0.004479	0	0	0	0	0.0203
OTU6155	0	0	0	0	0.003647	0.00446	0	0	0.0203
OTU6448	0	0	0	0	0.003647	0.00446	0	0	0.0203
OTU5927	0	0	0	0	0.003645	0.004459	0	0	0.0203
OTU7393	0	0	0.003644	0.004468	0	0	0	0	0.0203
OTU4762	0	0	0.00364	0.00444	0	0	0	0	0.0203
OTU2391	0	0	0.003637	0.004439	0	0	0	0	0.0203
OTU786	0	0	0	0	0.0032	0.003647	0	0	0.0203
OTU7687	0	0	0	0	0.003196	0.003644	0	0	0.0203
OTU1913	0	0	0	0	0.003196	0.003644	0	0	0.0203
OTU4559	0	0	0	0	0	0	0.003167	0.003589	0.0203
OTU7741	0	0	0	0	0.003033	0.003384	0	0	0.0203
OTU6329	0	0	0	0	0.00303	0.003382	0	0	0.0203
OTU1574	0	0	0	0	0.003029	0.00338	0	0	0.0203
OTU6576	0	0	0.002818	0.003091	0	0	0	0	0.0203
OTU6622	0	0	0.002818	0.003091	0	0	0	0	0.0203
OTU2062	0	0	0.002806	0.00308	0	0	0	0	0.0203
OTU1777	0	0	0.002806	0.00308	0	0	0	0	0.0203
OTU6225	0	0	0.002745	0.003007	0	0	0	0	0.0203
OTU3150	0	0	0	0	0.002741	0.003003	0	0	0.0203
OTU8790	0	0	0	0	0.002741	0.003003	0	0	0.0203
OTU8093	0	0	0	0	0.002737	0.002999	0	0	0.0203
OTU1045	0	0	0.002737	0.002998	0	0	0	0	0.0203
OTU892	0	0	0	0	0.002737	0.002999	0	0	0.0203
OTU1755	0	0	0	0	0.002737	0.002999	0	0	0.0203
OTU4843	0	0	0	0	0.002737	0.002999	0	0	0.0203
OTU7099	0	0	0	0	0.002737	0.002999	0	0	0.0203
OTU6497	0	0	0	0	0.002736	0.002997	0	0	0.0203
OTU7882	0	0	0	0	0.002736	0.002997	0	0	0.0203
OTU5525	0	0	0	0	0.002736	0.002997	0	0	0.0203
OTU1632	0	0	0	0	0.002736	0.002997	0	0	0.0203
OTU773	0	0	0	0	0.002736	0.002997	0	0	0.0203
OTU2005	0	0	0	0	0	0	0.002735	0.002997	0.0203
OTU174	0	0	0.002731	0.002992	0	0	0	0	0.0203
OTU3179	0	0	0.002731	0.002992	0	0	0	0	0.0203
OTU5816	0	0	0	0	0	0	0.002702	0.00296	0.0203
OTU8247	0	0	0	0	0	0	0.002702	0.00296	0.0203
OTU3932	0	0	0	0	0	0	0.002702	0.00296	0.0203

## Sheet: Bacteria XH
Species name	XH_AB-Mean(%)	XH_AB-Sd(%)	XH_Before_AB-Mean(%)	XH_Before_AB-Sd(%)	XH_Post_AB-Mean(%)	XH_Post_AB-Sd(%)	XH_Pre_AB-Mean(%)	XH_Pre_AB-Sd(%)	Pvalue
OTU5851	8.479	4.972	0.4111	0.2884	0.6226	0.405	1.459	1.48	0.0456
OTU3296	0.003581	0.004386	5.964	4.991	0.5133	0.6976	3.202	3.504	0.01632
OTU853	4.945	3.843	1.064	0.6648	0.4102	0.4196	1.92	2.9	0.02149
OTU2184	4.321	4.94	3.426	3.672	0.04518	0.08122	0.3344	0.6621	0.003704
OTU7918	0.1372	0.1529	2.379	2.546	0.3298	0.2445	4.378	5.076	0.008724
OTU2193	0.1073	0.2203	1.954	0.6958	2.047	0.8868	2.475	2.583	0.005302
OTU3910	0.00844	0.01348	3.253	1.742	0.5726	0.7691	2.086	2.578	0.0008889
OTU2973	0.1729	0.3222	0.5304	0.4764	3.182	2.013	1.942	2.183	0.007565
OTU2594	0.02679	0.06302	2.548	1.162	1.273	1.986	1.746	1.719	0.001954
OTU2685	4.314	5.318	0.3064	0.2697	0.02745	0.02945	0.3778	0.4456	0.001587
OTU2183	3.974	5.935	0.1999	0.08793	0.2367	0.1199	0.3152	0.3739	0.03786
OTU3244	0.01704	0.02464	4.075	2.543	0.1508	0.07114	0.4647	0.4935	0.0008034
OTU8919	0.4439	0.5457	0.03415	0.04011	0.05329	1.978	1.324	0.9704	0.006791
OTU8307	0.04469	0.06283	3.291	2.623	0.134	0.1948	0.4521	0.4491	0.004709
OTU7033	0.0008948	0.002192	2.17	2.422	0.4553	0.728	1.174	1.759	0.03312
OTU483	0.6579	0.5768	2.659	2.172	0.06511	0.1165	0.2532	0.5428	0.004686
OTU5164	0.5277	0.5144	2.865	3.049	0.05749	0.125	0.04315	0.06633	0.0113
OTU2703	0.143	0.1539	3.17	2.898	0.05698	0.1227	0.02098	0.02875	0.003676
OTU216	0.002877	0.007047	1.747	0.7377	0.6439	0.9606	0.7393	0.7995	0.0008577
OTU6265	2.554	2.806	0.1021	0.03632	0.07023	0.03928	0.1594	0.1329	0.003787
OTU2460	2.265	1.86	0.2105	0.1452	0.01635	0.02147	0.08488	0.1226	0.0007784
OTU7895	0.01685	0.01561	0.5116	0.5432	0.2345	0.2191	1.459	1.667	0.04208
OTU4177	0.001791	0.004387	1.374	1.205	0.1281	0.1692	0.6355	0.6451	0.003136
OTU8911	1.648	2.628	0.3339	0.4922	0.02702	0.04643	0.09483	0.1007	0.03946
OTU8020	1.782	2.353	0.03979	0.05855	0.1172	0.1133	0.07884	0.1416	0.003841
OTU7088	0.1721	0.0899	0.1441	0.1792	1.06	0.7012	0.575	0.7506	0.04143
OTU6919	0.1739	0.1663	1.456	0.9143	0.09878	0.1298	0.192	0.1444	0.00615
OTU8712	0.03415	0.06863	0.0009146	0.00224	1.706	1.804	0.1406	0.2013	0.005485
OTU8318	0.303	0.7264	1.409	3.067	0.09602	0.2299	0.005489	0.01079	0.01657
OTU479	0.2926	0.3538	0.8419	0.6698	0.04924	0.05962	0.6144	1.01	0.03028
OTU8474	0.07746	0.05014	0.4704	0.5837	0.4704	0.2897	0.7331	0.5431	0.002905
OTU7926	0.05741	0.06547	0.1051	0.08762	1.078	1.35	0.4176	0.6355	0.005695
OTU3933	0.06162	0.09979	0.03105	0.03939	0.05381	0.05743	1.471	1.792	0.0233
OTU4045	0.03998	0.03414	0.5646	0.477	0.5916	0.4697	0.3675	0.3313	0.007644
OTU5889	1.207	2.374	0.1948	0.2058	0.02931	0.03531	0.04854	0.04557	0.03999
OTU2246	0.07666	0.1547	1.192	1.656	0.06837	0.05811	0.09609	0.1319	0.04823
OTU7117	0.01078	0.01706	0.0009001	0.002205	0.9011	0.596	0.4811	0.614	0.0003852
OTU3743	0.01433	0.01544	0.02204	0.01555	1.234	1.372	0.08175	0.09961	0.03577
OTU6894	0.04266	0.09259	0.545	0.2394	0.2549	0.1322	0.5048	0.3671	0.004545
OTU8768	0.05897	0.07776	0.6551	0.3753	0.2855	0.2282	0.2703	0.2115	0.007075
OTU4026	0.7561	0.4892	0.1686	0.1355	0.1469	0.1509	0.1673	0.1301	0.04713
OTU5230	1.064	1.026	0.01632	0.02528	0.00631	0.011	0.1499	0.3228	0.006346
OTU8301	0	0	1.186	2.377	0	0	0	0	5.398e-05
OTU706	0.01672	0.03838	0.4572	0.8775	0.2302	0.2403	0.4552	0.8734	0.01923
OTU2631	0.1854	0.2821	0	0	0.6341	0.6107	0.2675	0.4134	0.01631
OTU7167	0.005754	0.01409	0.4511	0.361	0.2846	0.3262	0.3318	0.5223	0.004026
OTU1220	0.001438	0.003523	0.7743	0.7848	0.1392	0.1795	0.1145	0.1857	0.00307
OTU6232	0.01632	0.02722	0.04452	0.04713	0.4292	0.421	0.5299	0.6089	0.03175
OTU1844	0.811	0.5083	0.04954	0.03765	0.02987	0.01875	0.08814	0.06984	0.00468
OTU7021	0.0366	0.04467	0.007859	0.008164	0.3476	0.2987	0.5556	0.8393	0.01799
OTU2671	0.0226	0.01984	0.8245	0.8346	0.04952	0.08557	0.01866	0.01543	0.007269
OTU4216	0.5907	0.3619	0.06065	0.07198	0.1311	0.1858	0.1317	0.2226	0.02805
OTU3786	0.3516	0.4211	0.3846	0.3759	0.04917	0.06257	0.1229	0.1067	0.04269
OTU811	0.00771	0.005503	0.6613	0.6351	0.1403	0.1589	0.09054	0.09182	0.008225
OTU1855	0.03433	0.07632	0.1642	0.2215	0.561	0.231	0.1082	0.1012	0.001659
OTU2465	0.6638	0.8451	0.05773	0.05715	0.01578	0.01488	0.09335	0.05867	0.002626
OTU6574	0.09053	0.1504	0.02135	0.01622	0.4181	0.2764	0.2631	0.3313	0.04843
OTU7477	0	0	0.004609	0.01129	0.7519	1.729	0.004858	0.009432	0.008351
OTU375	0.001792	0.00439	0.2621	0.2284	0.2536	0.3003	0.2365	0.2657	0.01359
OTU4275	0.01382	0.01744	0.6385	0.6372	0.03331	0.06265	0.0576	0.1358	0.01231
OTU7062	0.2596	0.5907	0	0	0.3762	0.4292	0.07291	0.133	0.04402
OTU4942	0.5592	0.7055	0.04477	0.05066	0.06153	0.1362	0.02526	0.03696	0.0449
OTU8860	0	0	0.1288	0.1859	0.07121	0.097	0.4808	0.7937	0.0202
OTU7332	0.005565	0.007165	0	0	0.6524	0.8155	0.008773	0.01892	0.004377
OTU7717	0.05214	0.1225	0.004609	0.01129	0.534	0.4185	0.07081	0.1034	0.007963
OTU8228	0.0008964	0.002196	0.5108	0.4919	0.1095	0.1204	0.03726	0.03178	0.000811
OTU4995	0.6052	1.445	0.04523	0.08679	0.006078	0.0082	0.0009306	0.00228	0.01959
OTU9046	0	0	0.0009493	0.002325	0.6469	0.738	0.007854	0.01924	0.0007882
OTU5019	0.00592	0.01084	0.03073	0.07527	0.542	0.9068	0.0763	0.1762	0.04367
OTU5222	0.03945	0.04076	0.356	0.1807	0.1708	0.2101	0.08248	0.06893	0.008949
OTU2986	0.06307	0.05679	0.205	0.09547	0.04244	0.03629	0.2905	0.2084	0.002825
OTU6886	0.005377	0.01317	0.4349	0.3962	0.09387	0.1669	0.03907	0.04855	0.02823
OTU7542	0.001793	0.004391	0.2802	0.3407	0.1821	0.3783	0.07848	0.1369	0.02443
OTU7990	0.4652	0.6347	0.004559	0.00879	0.02224	0.0327	0.04087	0.06158	0.02748
OTU2248	0.006462	0.0101	0.05634	0.1042	0.4347	0.4095	0.03431	0.05198	0.04264
OTU4996	0.3715	0.4421	0.09179	0.1403	0.001794	0.004395	0.04883	0.09512	0.03591
OTU8884	0	0	0	0	0.06096	0.1416	0.4514	0.6399	0.02429
OTU4537	0.4612	1.077	0	0	0.006299	0.008616	0.04447	0.09124	0.04107
OTU2457	0.3258	0.2253	0.01978	0.03828	0.00361	0.006526	0.159	0.3319	0.00268
OTU319	0.005374	0.008325	0.07061	0.07034	0.3732	0.2771	0.02935	0.02803	0.003831
OTU7356	0.05754	0.1409	0.001899	0.004651	0.3918	0.4568	0.006809	0.01415	0.005928
OTU8172	0	0	0.3706	0.443	0.0599	0.09882	0.00574	0.005137	0.002035
OTU6863	0.01957	0.03102	0.02374	0.04755	0.2683	0.2466	0.117	0.1328	0.008385
OTU7639	0.3298	0.3874	0.002727	0.004556	0.04579	0.04555	0.04675	0.05853	0.006048
OTU5791	0.02348	0.01608	0.1888	0.1511	0.05785	0.0334	0.1517	0.05712	0.001577
OTU7826	0	0	0.2479	0.3092	0.03995	0.04399	0.1258	0.1299	0.005055
OTU992	0.02193	0.04864	0.01603	0.01907	0.2426	0.1906	0.1303	0.2328	0.01359
OTU2588	0.0275	0.05524	0.01103	0.009275	0.1862	0.1439	0.1835	0.192	0.02099
OTU7091	0.07596	0.08756	0.03758	0.03393	0.1839	0.09665	0.1022	0.05293	0.02362
OTU6444	0.03388	0.03709	0.0308	0.03434	0.1584	0.08473	0.1659	0.2171	0.006294
OTU1148	0.01433	0.02271	0	0	0.3191	0.6301	0.05373	0.08055	0.03038
OTU3942	0.01851	0.03799	0.04004	0.06693	0.2818	0.2068	0.03497	0.04017	0.02271
OTU2794	0.005754	0.01409	0.01708	0.02557	0.1813	0.137	0.1642	0.2686	0.003851
OTU4028	0.3606	0.8085	0	0	0	0	0.005447	0.006866	0.01899
OTU7040	0.001793	0.004391	0	0	0.08365	0.1634	0.2717	0.6095	0.02736
OTU6468	0.0008961	0.002195	0	0	0.3469	0.6444	0.00278	0.004663	0.00598
OTU2072	0.006274	0.01292	0.1314	0.1641	0.0918	0.06894	0.1198	0.1544	0.02274
OTU2895	0.03398	0.08063	0.01324	0.02973	0.2745	0.2303	0.02617	0.0302	0.01109
OTU8394	0.08311	0.09427	0.131	0.09476	0.002954	0.004762	0.1219	0.2302	0.008141
OTU7758	0.06431	0.1035	0.003649	0.004426	0.1162	0.1317	0.1537	0.24	0.03406
OTU8961	0.005754	0.01409	0.1172	0.25	0.1921	0.4316	0.01883	0.04353	0.04178
OTU4073	0.0196	0.04542	0.007682	0.01882	0.2678	0.2995	0.02555	0.05694	0.0366
OTU7992	0.2882	0.286	0	0	0.009886	0.01378	0.02195	0.02698	0.01063
OTU8058	0.2355	0.3234	0.004539	0.005369	0.05159	0.05008	0.02062	0.01036	0.04779
OTU6314	0.06808	0.06091	0.006335	0.008001	0.1581	0.2246	0.07672	0.06504	0.01171
OTU4211	0.009688	0.01011	0.001829	0.004481	0.2422	0.1283	0.04948	0.04472	0.001579
OTU7019	0	0	0.009151	0.0103	0.258	0.2625	0.03467	0.05559	0.001153
OTU7611	0.001438	0.003523	0.003659	0.008962	0.1718	0.2132	0.1232	0.1718	0.00748
OTU4747	0	0	0.1976	0.2083	0.04903	0.07302	0.05073	0.06819	0.003951
OTU5115	0.1148	0.2154	0	0	0.1277	0.1756	0.05447	0.1033	0.02063
OTU8886	0	0	0	0	0	0	0.2962	0.4928	0.00341
OTU2697	0.06041	0.148	0	0	0.2125	0.4966	0.01562	0.03826	0.02273
OTU8765	0.006106	0.0106	0.1839	0.1558	0.05948	0.04759	0.02808	0.0433	0.02257
OTU7157	0.007192	0.01762	0.1958	0.198	0.001815	0.002812	0.07126	0.1227	0.003817
OTU8934	0.2633	0.2609	0	0	0.002734	0.004597	0.001861	0.004559	0.03771
OTU904	0.1953	0.1547	0.01908	0.01395	0.006279	0.01293	0.04304	0.04251	0.01075
OTU2518	0.004315	0.01057	0	0	0.2338	0.2132	0.01679	0.02657	0.001585
OTU276	0.03271	0.06453	0.1296	0.09736	0.02253	0.03734	0.06919	0.04279	0.01759
OTU765	0.005372	0.01074	0.2211	0.3068	0.004485	0.008623	0.009078	0.01471	0.002107
OTU770	0.01488	0.02471	0.007407	0.009735	0.0422	0.06256	0.1714	0.2602	0.02737
OTU5042	0.0507	0.1189	0	0	0.1195	0.1923	0.06369	0.1421	0.03729
OTU1599	0.128	0.093	0.006375	0.0087	0.03486	0.02577	0.06267	0.05468	0.01616
OTU2690	0.00502	0.004392	0.0009001	0.002205	0.2197	0.2463	0.004826	0.009429	0.002988
OTU3343	0.007165	0.01301	0.0269	0.03336	0.1844	0.2086	0.01023	0.009253	0.01879
OTU7232	0.002877	0.007047	0.08216	0.07859	0.0597	0.06097	0.08293	0.1621	0.0107
OTU8375	0.04494	0.1049	0	0	0.1311	0.1026	0.05036	0.07593	0.03459
OTU2917	0	0	0.01746	0.02381	0.2	0.2494	0.007806	0.01378	0.04872
OTU3787	0.0188	0.02396	0.1153	0.06247	0.04904	0.03239	0.04164	0.03128	0.02607
OTU4094	0.1223	0.1791	0.001812	0.002807	0.05334	0.03216	0.04355	0.05309	0.009051
OTU3198	0.007707	0.008052	0.09183	0.08924	0.08898	0.0569	0.03192	0.03231	0.01287
OTU4944	0.00323	0.003733	0.14	0.1358	0.02247	0.04983	0.04957	0.05809	0.02815
OTU4093	0.002686	0.002943	0.08011	0.0845	0.08343	0.06981	0.04234	0.04123	0.01259
OTU8776	0	0	0	0	0.1942	0.3235	0	0	0.0203
OTU7299	0.1564	0.2546	0	0	0.02982	0.03719	0.005501	0.00854	0.004356
OTU8003	0.172	0.1308	0.004599	0.005446	0.002923	0.004701	0.008493	0.008848	0.03335
OTU3046	0	0	0.1822	0.1267	0.004483	0.008618	0	0	0.0002917
OTU7488	0	0	0.1529	0.2653	0.01073	0.01297	0.01624	0.01798	0.01299
OTU6203	0	0	0.03141	0.04956	0.1089	0.1176	0.03893	0.07978	0.03676
OTU1356	0.0008952	0.002193	0.008631	0.01849	0.1584	0.1717	0.008785	0.01892	0.02237
OTU7119	0.01129	0.0105	0.001829	0.004481	0.1534	0.1546	0.004846	0.009431	0.005506
OTU8284	0.1443	0.1131	0.01348	0.02302	0.001794	0.002779	0.01004	0.01202	0.00476
OTU8931	0.1691	0.3485	0	0	0	0	0	0	0.00341
OTU1186	0.1647	0.2724	0	0	0	0	0	0	0.0004735
OTU1962	0.07987	0.1024	0.009037	0.01009	0.004484	0.007153	0.06959	0.08011	0.01836
OTU7407	0	0	0	0	0.1609	0.3824	0	0	0.00341
OTU1967	0.137	0.1354	0.001899	0.004651	0.00538	0.009002	0.01537	0.02175	0.01699
OTU2684	0.05292	0.04984	0.07678	0.09239	0.005382	0.01318	0.0234	0.05462	0.02536
OTU2746	0.00665	0.01382	0.004971	0.008017	0.1055	0.08585	0.04004	0.04596	0.007605
OTU7360	0.005563	0.007163	0.003366	0.005244	0.1414	0.1869	0.00661	0.00747	0.007003
OTU45	0.002687	0.002943	0.09405	0.1073	0.03506	0.05667	0.02073	0.0429	0.03068
OTU8396	0.1343	0.1364	0	0	0.01013	0.0123	0.006447	0.008171	0.008667
OTU8447	0	0	0	0	0.1487	0.1732	0.0008986	0.002201	0.01052
OTU6891	0.00985	0.01497	0.09143	0.05564	0.02393	0.0197	0.02198	0.02682	0.01791
OTU6651	0.004668	0.006707	0.02185	0.03494	0.1002	0.1149	0.01665	0.02253	0.03588
OTU8281	0.1214	0.1944	0.0009146	0.00224	0.001794	0.002779	0.01627	0.02971	0.02503
OTU8744	0.002334	0.003759	0.02426	0.05141	0.08077	0.08166	0.02933	0.0199	0.03436
OTU7338	0	0	0	0	0.1358	0.2223	0	0	0.0203
OTU8248	0.0008952	0.002193	0.0246	0.05498	0.08417	0.1277	0.02428	0.04582	0.0381
OTU8516	0	0	0.002719	0.006661	0.1308	0.2985	0	0	0.00315
OTU3847	0.001438	0.003523	0.04973	0.03108	0.02513	0.01512	0.05643	0.05636	0.00409
OTU1891	0.1056	0.07483	0.01056	0.01232	0.002923	0.003242	0.01346	0.02148	0.00578
OTU1674	0	0	0.07569	0.1416	0.05396	0.07887	0.002748	0.003011	0.006282
OTU8233	0	0	0.1246	0.2645	0.004485	0.01099	0.001817	0.002816	0.008593
OTU6931	0.01705	0.01579	0.0009146	0.00224	0.08094	0.06584	0.02905	0.0554	0.005335
OTU8001	0.007164	0.01056	0.004526	0.005351	0.1005	0.07378	0.01477	0.021	0.007507
OTU8903	0	0	0	0	0.07657	0.04692	0.05006	0.07591	0.001967
OTU1633	0	0	0.01374	0.02165	0.1078	0.1647	0.00389	0.004794	0.01385
OTU1527	0.06706	0.1616	0	0	0.04489	0.0606	0.01278	0.02847	0.01407
OTU7267	0	0	0	0	0.1002	0.1836	0.02186	0.04304	0.02769
OTU7243	0	0	0.02248	0.03922	0.02705	0.02561	0.07141	0.1556	0.02489
OTU5369	0	0	0.04874	0.05747	0.06465	0.03294	0.006552	0.005542	0.001439
OTU4074	0.004315	0.01057	0.004503	0.006314	0.09248	0.08441	0.01745	0.01995	0.03623
OTU8514	0	0	0	0	0.1185	0.2763	0	0	0.0203
OTU7669	0	0	0	0	0.1159	0.1921	0	0	0.0203
OTU8729	0.04494	0.1049	0	0	0.05831	0.06088	0.006809	0.01415	0.0219
OTU9062	0.0008964	0.002196	0	0	0.1027	0.1021	0.004755	0.007533	0.007273
OTU560	0.008059	0.01471	0.006719	0.00703	0.08657	0.06957	0.004757	0.005568	0.00531
OTU2850	0.06197	0.04556	0.003348	0.003919	0.01104	0.01624	0.02958	0.02458	0.005095
OTU8939	0.01438	0.03523	0	0	0.08303	0.1099	0.007854	0.01924	0.03963
OTU7425	0	0	0	0	0.1021	0.125	0.002716	0.004526	0.002214
OTU7170	0	0	0.07893	0.05168	0.02114	0.0291	0.004586	0.006443	0.001213
OTU1795	0	0	0.0009064	0.00222	0.03372	0.04916	0.06976	0.1109	0.006932
OTU8225	0	0	0.09565	0.1183	0.003587	0.005557	0.00451	0.006306	0.008536
OTU2208	0.05641	0.1225	0	0	0.01234	0.006368	0.03489	0.04903	0.04281
OTU8531	0.004315	0.01057	0.0009064	0.00222	0.06617	0.05186	0.0313	0.07129	0.005074
OTU3490	0	0	0.01087	0.01884	0.05738	0.1303	0.03406	0.02381	0.03174
OTU5112	0.1012	0.1652	0	0	0	0	0	0	0.0203
OTU1283	0	0	0.05057	0.03959	0.02707	0.04656	0.02227	0.009344	0.006334
OTU1935	0.001791	0.004387	0.01814	0.01475	0.05024	0.03278	0.02828	0.007941	0.002073
OTU1984	0	0	0.09785	0.1928	0	0	0	0	0.0004735
OTU1708	0	0	0.06959	0.08029	0.0236	0.03936	0.00453	0.005359	0.01757
OTU2196	0.0008964	0.002196	0	0	0.07117	0.09291	0.02302	0.03294	0.01326
OTU5572	0.0008954	0.002193	0.004502	0.008624	0.06144	0.07513	0.02818	0.04478	0.01816
OTU6690	0	0	0.001849	0.002867	0.09055	0.1233	0.0009188	0.002251	0.03616
OTU8163	0.005916	0.006925	0.07627	0.05533	0.0008971	0.002197	0.01014	0.01301	0.003637
OTU4565	0	0	0.004522	0.008711	0.06859	0.1458	0.02006	0.03037	0.0385
OTU7774	0.001791	0.002774	0.01442	0.02489	0.07643	0.107	0	0	0.001711
OTU2305	0	0	0.04527	0.0827	0	0	0.04475	0.1069	0.02769
OTU6006	0.0008954	0.002193	0.01321	0.01734	0.03433	0.02249	0.04097	0.05144	0.02293
OTU7652	0.05999	0.1367	0	0	0.02933	0.05175	0	0	0.011
OTU6169	0	0	0.08197	0.1077	0.00455	0.007282	0.002745	0.003008	0.01292
OTU6383	0	0	0	0	0.08415	0.141	0.002862	0.004873	0.002754
OTU8053	0.001791	0.004387	0.03351	0.02197	0.0189	0.03133	0.03129	0.02618	0.03662
OTU8237	0	0	0.05925	0.0606	0.003841	0.003021	0.02208	0.03179	0.003069
OTU4639	0.06355	0.1041	0.01531	0.01907	0.0008965	0.002196	0.004487	0.00716	0.0279
OTU8236	0	0	0.06159	0.03395	0.008325	0.008767	0.01349	0.02545	0.002085
OTU715	0.001792	0.002776	0.04205	0.05199	0.01089	0.01827	0.0274	0.04212	0.02361
OTU2889	0.002877	0.007047	0.007088	0.005714	0.02816	0.02021	0.04303	0.05502	0.03389
OTU3893	0	0	0.004522	0.008711	0.0009187	0.00225	0.07503	0.09833	0.03616
OTU7111	0	0	0.008129	0.01331	0.06679	0.09717	0.004858	0.009432	0.03044
OTU4298	0.05879	0.05011	0.002729	0.004581	0.01621	0.02152	0.001927	0.002988	0.0193
OTU8841	0.004479	0.006281	0.005489	0.008426	0.05364	0.04733	0.01569	0.02379	0.01679
OTU3330	0.06718	0.05837	0.0009493	0.002325	0.00807	0.009267	0.00278	0.004663	0.01407
OTU7172	0	0	0.05373	0.04198	0.01189	0.02336	0.01246	0.01525	0.003992
OTU8309	0	0	0.07496	0.126	0.0008971	0.002197	0.001861	0.004559	0.0007776
OTU7833	0.0008954	0.002193	0.04605	0.03192	0.007228	0.008114	0.023	0.0318	0.003389
OTU953	0.0008964	0.002196	0	0	0.07319	0.1083	0.002792	0.006839	0.005708
OTU5100	0.07224	0.09874	0	0	0.002923	0.003242	0.0008986	0.002201	0.005492
OTU3388	0.06725	0.05613	0.002729	0.004581	0.005645	0.01383	0	0	0.008593
OTU6085	0	0	0.07464	0.05956	0	0	0	0	5.398e-05
OTU8629	0	0	0.01075	0.02634	0.05739	0.06546	0.003927	0.009619	0.03963
OTU8305	0.004481	0.008614	0.06056	0.05048	0	0	0.006652	0.007455	0.016
OTU3496	0.0008954	0.002193	0.05979	0.07241	0.008132	0.01072	0.002793	0.004587	0.03851
OTU5478	0.0008964	0.002196	0	0	0.06513	0.07039	0.005536	0.009242	0.007273
OTU2543	0.004315	0.01057	0.0009146	0.00224	0.04844	0.05436	0.01767	0.04329	0.02396
OTU6450	0.007901	0.01232	0.0222	0.03135	0.03977	0.03734	0.0009962	0.00244	0.03637
OTU7734	0.001791	0.002774	0.01545	0.01356	0.03293	0.01572	0.01842	0.02039	0.01176
OTU4426	0.00323	0.003732	0	0	0.04693	0.081	0.01791	0.02044	0.01971
OTU2551	0.003584	0.006511	0	0	0.05309	0.08409	0.01063	0.01842	0.02089
OTU8787	0.02247	0.05246	0	0	0.03667	0.03982	0.006593	0.007485	0.03545
OTU7394	0	0	0	0	0.0643	0.07305	0	0	0.0004735
OTU2849	0	0	0.04927	0.03956	0.003619	0.005606	0.0114	0.01311	0.001178
OTU4954	0.02115	0.02982	0.0009064	0.00222	0.01879	0.01607	0.02314	0.01811	0.03909
OTU5041	0.0292	0.02309	0	0	0.02215	0.02618	0.01214	0.01433	0.0134
OTU2484	0.0199	0.02294	0	0	0.03602	0.03764	0.007501	0.008478	0.02757
OTU6982	0.05781	0.07574	0	0	0.001793	0.004392	0.003692	0.006566	0.00219
OTU6101	0.002333	0.003759	0.04112	0.01915	0.001794	0.002779	0.01749	0.01338	0.0009534
OTU8726	0	0	0	0	0.06195	0.1136	0	0	0.00341
OTU7997	0.007166	0.008778	0	0	0.0499	0.04124	0.004629	0.007397	0.00241
OTU4947	0.001438	0.003523	0.01867	0.007703	0.006808	0.007678	0.03333	0.05336	0.03358
OTU2674	0.05547	0.07614	0.001536	0.003763	0.001129	0.002766	0.001992	0.00488	0.01973
OTU5764	0	0	0.05597	0.05604	0.0008965	0.002196	0.002696	0.006603	0.004443
OTU6500	0.004476	0.01096	0.003627	0.004441	0.04488	0.03694	0.006506	0.00428	0.01207
OTU7107	0.0008964	0.002196	0.003073	0.007527	0.05519	0.05114	0	0	0.02597
OTU5994	0	0	0	0	0.05697	0.06628	0.001964	0.00481	0.002431
OTU5079	0.01096	0.02432	0	0	0.04399	0.05072	0.003927	0.009619	0.01477
OTU7382	0	0	0	0	0.05873	0.1163	0	0	0.0004735
OTU1916	0.01522	0.02022	0.004567	0.00224	0.03373	0.02742	0.004618	0.007352	0.0355
OTU7175	0	0	0.05165	0.05451	0	0	0.006388	0.0107	0.003187
OTU8755	0	0	0	0	0.05617	0.05564	0.001861	0.004559	0.01052
OTU2159	0.05727	0.1248	0	0	0	0	0	0	0.0203
OTU8354	0.01219	0.01068	0	0	0.03312	0.05259	0.01178	0.02886	0.006419
OTU6467	0	0	0.04326	0.05601	0.004618	0.0073	0.009088	0.01006	0.04577
OTU7723	0	0	0	0	0.05688	0.05843	0	0	5.398e-05
OTU2866	0.04887	0.08008	0	0	0.001794	0.002779	0.005461	0.004878	0.01592
OTU7217	0.01343	0.03034	0.01967	0.01559	0.003588	0.008789	0.01922	0.02265	0.02469
OTU8259	0.004668	0.006707	0.0009001	0.002205	0.007409	0.01507	0.04271	0.04659	0.04489
OTU8785	0.0008952	0.002193	0	0	0.04426	0.03876	0.01014	0.01794	0.008764
OTU7340	0	0	0.02546	0.04641	0.0267	0.03014	0.0009188	0.002251	0.004377
OTU4610	0.002687	0.002943	0.006324	0.007961	0.01652	0.01162	0.02722	0.01589	0.01056
OTU4114	0	0	0	0	0.04963	0.1025	0.0009188	0.002251	0.01334
OTU8358	0.002877	0.007047	0	0	0.04154	0.04085	0.005891	0.01443	0.03963
OTU2272	0	0	0.003664	0.004442	0.04279	0.04583	0.003813	0.004757	0.02371
OTU7726	0	0	0.0009064	0.00222	0.03642	0.03355	0.01276	0.02063	0.005792
OTU7194	0	0	0	0	0.04946	0.1152	0	0	0.0203
OTU8171	0.0008961	0.002195	0.04593	0.04426	0.0008965	0.002196	0.0008957	0.002194	0.007558
OTU4157	0.0008961	0.002195	0.004521	0.005322	0.0338	0.02075	0.009179	0.01732	0.02777
OTU2024	0	0	0	0	0.04797	0.04046	0	0	0.00341
OTU2140	0	0	0	0	0.04755	0.07521	0	0	0.00341
OTU2704	0	0	0	0	0.04699	0.06685	0	0	0.0203
OTU2480	0.03224	0.04959	0	0	0.01397	0.01583	0	0	0.02349
OTU7068	0	0	0.04508	0.05377	0	0	0.0008957	0.002194	0.01052
OTU7767	0.003582	0.004387	0.0292	0.02028	0.00538	0.01076	0.007603	0.004749	0.02376
OTU8539	0.04474	0.08897	0	0	0.0008971	0.002197	0	0	0.01334
OTU1959	0	0	0	0	0.0432	0.06669	0.001964	0.00481	0.01334
OTU712	0	0	0.03162	0.02755	0.004482	0.01098	0.008229	0.008364	0.01272
OTU3022	0	0	0.03979	0.0396	0.003588	0.008789	0.0008957	0.002194	0.03209
OTU8441	0.02831	0.04721	0	0	0.01088	0.009743	0.004826	0.009429	0.04286
OTU6501	0.001792	0.002775	0.003624	0.00444	0.03494	0.02468	0.002825	0.003101	0.02794
OTU8173	0	0	0.01266	0.0112	0.02477	0.02879	0.005493	0.01103	0.03185
OTU5247	0.001438	0.003523	0	0	0.0402	0.02694	0.0009188	0.002251	0.0003217
OTU1168	0	0	0	0	0.03454	0.05166	0.007235	0.008101	0.01099
OTU4068	0	0	0.001536	0.003763	0.03343	0.0353	0.005619	0.007099	0.0398
OTU5792	0	0	0.02993	0.03736	0.007825	0.00508	0.002748	0.003011	0.0126
OTU6773	0.007161	0.013	0	0	0.02463	0.01864	0.008431	0.00979	0.02593
OTU8779	0	0	0.0009064	0.00222	0.03239	0.03418	0.006821	0.01415	0.008764
OTU8945	0.00179	0.004386	0.03349	0.02094	0.004572	0.008828	0	0	0.001051
OTU1425	0.00179	0.004386	0.0009146	0.00224	0.03099	0.01944	0.005627	0.005107	0.002239
OTU3309	0	0	0.02704	0.03539	0	0	0.01185	0.01005	0.01205
OTU7747	0.0008961	0.002195	0.002744	0.006721	0.03297	0.02997	0.001838	0.004501	0.009661
OTU1128	0	0	0	0	0.0305	0.03816	0.007683	0.008838	0.02782
OTU8535	0.03599	0.04703	0	0	0	0	0.001992	0.00488	0.001399
OTU5122	0	0	0	0	0.03732	0.06277	0	0	0.0004735
OTU2713	0.001792	0.002776	0.003693	0.006658	0.02788	0.02199	0.003793	0.004748	0.03214
OTU8705	0.00179	0.004386	0.001856	0.002876	0.03335	0.03397	0	0	0.01019
OTU8537	0.03669	0.07214	0	0	0	0	0	0	0.00341
OTU8231	0.0008964	0.002196	0.02582	0.0324	0.008966	0.01724	0.0008957	0.002194	0.02459
OTU1299	0.03545	0.05954	0.0009001	0.002205	0	0	0	0	0.001399
OTU4123	0.01308	0.01442	0	0	0.01902	0.01833	0.003744	0.002907	0.04279
OTU6350	0	0	0.03256	0.03865	0	0	0.002696	0.006603	0.01334
OTU2539	0	0	0	0	0.0345	0.07247	0	0	0.0203
OTU8157	0.0008964	0.002196	0	0	0.03068	0.05906	0.002792	0.006839	0.04738
OTU1806	0	0	0.03319	0.04894	0.001129	0.002766	0	0	0.0167
OTU4660	0.02777	0.02213	0.001803	0.002794	0	0	0.00449	0.008638	0.009384
OTU2657	0.02596	0.04586	0	0	0.007726	0.008595	0	0	0.04201
OTU1547	0.03368	0.07066	0	0	0	0	0	0	0.0203
OTU4059	0	0	0.004533	0.004121	0.01091	0.0104	0.0174	0.01812	0.02201
OTU8664	0	0	0.0018	0.004409	0.02744	0.02094	0.002756	0.006752	0.004443
OTU3899	0	0	0.0008969	0.002197	0.0008965	0.002196	0.03009	0.0256	0.02597
OTU3803	0	0	0.02699	0.03122	0.0008965	0.002196	0.003689	0.004455	0.008102
OTU7807	0.0008964	0.002196	0.02888	0.06268	0.001129	0.002766	0	0	0.04738
OTU5128	0.02418	0.04158	0	0	0.0067	0.01389	0	0	0.02769
OTU6932	0.005376	0.006801	0	0	0.005382	0.01076	0.02003	0.01618	0.01988
OTU4279	0	0	0.03075	0.04396	0	0	0	0	0.00341
OTU6267	0.02418	0.03127	0.0009493	0.002325	0	0	0.005452	0.008447	0.01819
OTU7696	0.007167	0.01257	0	0	0.0231	0.01682	0	0	0.003187
OTU5503	0	0	0	0	0.02794	0.04133	0.001964	0.00481	0.0167
OTU8158	0	0	0.0279	0.03868	0	0	0.001861	0.004559	0.01052
OTU3217	0	0	0.02521	0.0343	0.0008971	0.002197	0.003615	0.006537	0.03988
OTU2679	0.02405	0.02438	0	0	0	0	0.005489	0.01079	0.00596
OTU1517	0	0	0.0009146	0.00224	0.02652	0.03505	0.001838	0.004501	0.03922
OTU7787	0	0	0.02562	0.03196	0.00364	0.004465	0	0	0.004268
OTU8456	0.0008952	0.002193	0	0	0.02636	0.02369	0.001849	0.002865	0.007273
OTU7840	0	0	0.02443	0.02196	0.002713	0.004519	0.001838	0.004501	0.03771
OTU7817	0	0	0.01872	0.02377	0.004485	0.01099	0.005536	0.003407	0.02823
OTU2508	0.01397	0.0144	0	0	0.01257	0.01046	0.001861	0.004559	0.007863
OTU8623	0.01007	0.02466	0.0008969	0.002197	0.01741	0.02944	0	0	0.04738
OTU8081	0	0	0	0	0.02822	0.03976	0	0	0.0203
OTU8640	0.0008952	0.002193	0	0	0.02728	0.03459	0	0	0.001399
OTU8340	0	0	0	0	0.02564	0.03314	0.001927	0.002988	0.01535
OTU3527	0	0	0.01057	0.009731	0.003953	0.004791	0.013	0.02927	0.04096
OTU8930	0.002687	0.002943	0.002813	0.004741	0.02008	0.01273	0.001817	0.002816	0.007982
OTU5094	0.0008961	0.002195	0	0	0.001129	0.002766	0.02527	0.03663	0.02597
OTU5489	0	0	0	0	0.02721	0.05498	0	0	0.0203
OTU5109	0.0197	0.03409	0	0	0.00713	0.007759	0	0	0.02581
OTU8486	0	0	0	0	0.02641	0.03566	0	0	0.0203
OTU4295	0.002687	0.004498	0	0	0.02322	0.03034	0	0	0.01535
OTU1575	0.006267	0.007905	0.0009064	0.00222	0.01845	0.02061	0	0	0.01169
OTU8932	0.02508	0.03779	0	0	0	0	0	0	0.0203
OTU2468	0.02508	0.04212	0	0	0	0	0	0	0.00341
OTU8613	0.002686	0.00658	0.0008969	0.002197	0.01669	0.0149	0.00472	0.005598	0.04084
OTU8507	0.0008952	0.002193	0	0	0.02012	0.02099	0.003927	0.009619	0.03209
OTU2933	0	0	0.01994	0.02359	0.003586	0.008784	0.0008986	0.002201	0.03922
OTU5077	0	0	0.004547	0.006411	0.01606	0.006348	0.003667	0.004497	0.002932
OTU3492	0	0	0	0	0.02002	0.03023	0.003687	0.00668	0.00596
OTU8790	0	0	0	0	0.02342	0.03529	0	0	0.0203
OTU1445	0.0008961	0.002195	0.0009146	0.00224	0.01392	0.01168	0.007386	0.01194	0.04653
OTU9027	0	0	0	0	0.01126	0.01244	0.01147	0.01793	0.01179
OTU2927	0	0	0.02177	0.02107	0.0008971	0.002197	0	0	0.01052
OTU8880	0	0	0	0	0	0	0.02229	0.04933	0.0203
OTU7225	0	0	0.009055	0.01013	0.0008965	0.002196	0.01198	0.01164	0.02334
OTU4772	0.008054	0.01723	0.01259	0.007807	0	0	0.0008986	0.002201	0.01324
OTU4982	0.003582	0.008773	0	0	0.01376	0.01132	0.003679	0.004538	0.02093
OTU6027	0	0	0.02068	0.02734	0	0	0	0	0.0203
OTU2407	0.01701	0.01042	0	0	0.002734	0.004597	0.0008986	0.002201	0.005103
OTU8647	0	0	0	0	0.02052	0.02305	0	0	0.00341
OTU1731	0	0	0.0009064	0.00222	0.01865	0.01523	0.0009306	0.00228	0.02597
OTU7435	0	0	0	0	0.02022	0.02488	0	0	0.0203
OTU6071	0.0008964	0.002196	0.0145	0.01505	0.002823	0.004791	0.001826	0.00283	0.03307
OTU8762	0	0	0	0	0.01972	0.03651	0	0	0.0203
OTU2442	0	0	0.01873	0.01657	0	0	0.0008986	0.002201	0.001399
OTU3237	0	0	0.01242	0.008147	0.003588	0.006518	0.003609	0.004401	0.004249
OTU4350	0.001791	0.002774	0	0	0.01689	0.01279	0.0009306	0.00228	0.005298
OTU2925	0	0	0.01624	0.019	0.00269	0.004501	0	0	0.01809
OTU8270	0	0	0	0	0	0	0.01886	0.0384	0.0203
OTU7341	0.0008952	0.002193	0.001536	0.003763	0.01634	0.01912	0	0	0.03209
OTU4078	0.001792	0.00439	0	0	0.01561	0.01648	0.0009188	0.002251	0.03209
OTU1119	0	0	0	0	0.01816	0.02144	0	0	0.0203
OTU2003	0	0	0.01627	0.01881	0	0	0.001817	0.002816	0.01535
OTU8230	0	0	0.01802	0.0295	0	0	0	0	0.0203
OTU906	0.01523	0.01573	0.002727	0.004556	0	0	0	0	0.02107
OTU7594	0	0	0.007095	0.01477	0	0	0.01086	0.01635	0.03123
OTU924	0	0	0.002719	0.006661	0.01517	0.01982	0	0	0.0167
OTU4305	0.01308	0.0152	0.0009001	0.002205	0.001129	0.002766	0.002756	0.006752	0.0301
OTU7147	0	0	0	0	0.01598	0.01521	0.001849	0.002865	0.003391
OTU8710	0	0	0.002707	0.004523	0.01487	0.01501	0	0	0.02107
OTU4993	0.01742	0.03029	0	0	0	0	0	0	0.0203
OTU4187	0	0	0.007597	0.006327	0.007893	0.007762	0.001814	0.002811	0.02354
OTU8412	0.0008954	0.002193	0	0	0.00736	0.004551	0.009038	0.01692	0.01455
OTU4130	0	0	0	0	0.01448	0.02705	0.002757	0.004647	0.02429
OTU7756	0	0	0	0	0.01722	0.01792	0	0	0.00341
OTU6913	0	0	0.007274	0.007374	0.009601	0.01297	0	0	0.01226
OTU5421	0	0	0	0	0.01651	0.01378	0	0	0.00341
OTU1263	0	0	0	0	0.01558	0.02028	0.0008986	0.002201	0.01052
OTU5123	0	0	0	0	0.01646	0.01387	0	0	0.0004735
OTU5694	0	0	0.006285	0.01099	0	0	0.01011	0.01245	0.03123
OTU7724	0.001438	0.003523	0	0	0.01394	0.01222	0.0009962	0.00244	0.005763
OTU4038	0.0008961	0.002195	0.0008969	0.002197	0.01453	0.0128	0	0	0.004443
OTU6061	0	0	0.01627	0.01454	0	0	0	0	0.00341
OTU4762	0	0	0.01357	0.02033	0.00269	0.004501	0	0	0.01809
OTU8289	0.01522	0.01778	0	0	0	0	0.0008986	0.002201	0.01052
OTU4101	0	0	0.0009146	0.00224	0.01026	0.009166	0.004923	0.009439	0.01559
OTU2121	0	0	0	0	0.01019	0.01188	0.005891	0.01443	0.02519
OTU7773	0	0	0.01011	0.008192	0.005379	0.01318	0	0	0.005113
OTU8805	0	0	0.01271	0.01171	0.002691	0.006592	0	0	0.00315
OTU6803	0	0	0.0009146	0.00224	0.01433	0.008524	0	0	0.001399
OTU2851	0.01522	0.01418	0	0	0	0	0	0	0.0004735
OTU6250	0.01522	0.01904	0	0	0	0	0	0	0.00341
OTU916	0.0008964	0.002196	0.0009001	0.002205	0.01321	0.0157	0	0	0.02597
OTU2285	0	0	0.01	0.007968	0.004983	0.009291	0	0	0.008259
OTU8731	0	0	0	0	0.01484	0.02233	0	0	0.00341
OTU3531	0	0	0	0	0.01392	0.009827	0.0009188	0.002251	0.0001965
OTU7419	0	0	0	0	0.01283	0.01319	0.001964	0.00481	0.0167
OTU2297	0	0	0	0	0.01292	0.01114	0.001849	0.002865	0.002214
OTU5227	0	0	0	0	0.01383	0.01772	0.0009306	0.00228	0.01334
OTU4041	0	0	0	0	0.01098	0.007703	0.003689	0.004455	0.003705
OTU6589	0	0	0	0	0	0	0.01465	0.02267	0.00341
OTU703	0	0	0.01102	0.01161	0.003588	0.008789	0	0	0.0167
OTU4731	0	0	0.01356	0.01268	0	0	0.0008957	0.002194	0.01052
OTU2499	0	0	0	0	0.01348	0.01288	0.0009188	0.002251	0.01052
OTU8291	0.01343	0.01583	0	0	0.0008971	0.002197	0	0	0.01052
OTU6260	0.0008964	0.002196	0.0018	0.004409	0	0	0.01122	0.01125	0.009308
OTU4190	0	0	0	0	0.01391	0.02577	0	0	0.0203
OTU1944	0	0	0.009912	0.01044	0.002922	0.004699	0.0008957	0.002194	0.04585
OTU3484	0	0	0.008173	0.007406	0.004506	0.006296	0.0008986	0.002201	0.01198
OTU5135	0.01165	0.0161	0.0009493	0.002325	0	0	0.0008986	0.002201	0.03963
OTU8555	0	0	0.005516	0.01106	0.007717	0.008646	0	0	0.03123
OTU4115	0.003582	0.004386	0	0	0.006687	0.004259	0.002894	0.004893	0.04308
OTU2001	0	0	0.01301	0.01458	0	0	0	0	0.00341
OTU5054	0.0008954	0.002193	0	0	0.01007	0.009364	0.001849	0.002865	0.01046
OTU7636	0.002686	0.006579	0.0008969	0.002197	0	0	0.009145	0.01027	0.04738
OTU4671	0	0	0.0009001	0.002205	0	0	0.01159	0.01005	0.001855
OTU1404	0	0	0	0	0.01247	0.01659	0	0	0.0203
OTU1440	0.0008952	0.002193	0.0009064	0.00222	0.01066	0.01044	0	0	0.03209
OTU8523	0	0	0	0	0.01238	0.02268	0	0	0.0203
OTU7522	0	0	0.009661	0.006302	0.0008971	0.002197	0.001817	0.002816	0.00598
OTU2655	0	0	0.0008969	0.002197	0.002691	0.006592	0.008667	0.008222	0.009132
OTU4407	0	0	0.002715	0.004529	0.002923	0.003242	0.006538	0.004368	0.04196
OTU6151	0	0	0.001797	0.002784	0.0008965	0.002196	0.009443	0.00946	0.03988
OTU8416	0	0	0	0	0.008259	0.01018	0.003825	0.005929	0.03123
OTU8791	0	0	0	0	0.01199	0.01854	0	0	0.0203
OTU7065	0	0	0	0	0.01183	0.01787	0	0	0.0203
OTU1921	0.0008952	0.002193	0.0009064	0.00222	0.009976	0.01001	0	0	0.03209
OTU8775	0.0008964	0.002196	0.0009146	0.00224	0.009954	0.009995	0	0	0.02597
OTU4730	0	0	0.004553	0.004081	0	0	0.007165	0.01755	0.02519
OTU7845	0	0	0.0117	0.02109	0	0	0	0	0.0203
OTU6309	0	0	0	0	0.01166	0.02281	0	0	0.0203
OTU8994	0	0	0	0	0.01153	0.01684	0	0	0.0203
OTU6115	0	0	0.009666	0.007168	0.0008965	0.002196	0.0009188	0.002251	0.004443
OTU8580	0	0	0	0	0.01142	0.01255	0	0	0.0004735
OTU4189	0.0008954	0.002193	0.002715	0.004529	0.007584	0.00449	0	0	0.01046
OTU2053	0	0	0	0	0.01027	0.007028	0.0009188	0.002251	0.001399
OTU6916	0	0	0.01007	0.0126	0	0	0.0009188	0.002251	0.0167
OTU6194	0	0	0	0	0.01098	0.0138	0	0	0.00341
OTU3226	0	0	0.0027	0.004509	0	0	0.008134	0.01007	0.02429
OTU3817	0	0	0.008121	0.008187	0.001793	0.004392	0.0008986	0.002201	0.03209
OTU516	0	0	0	0	0.01063	0.01801	0	0	0.0203
OTU1100	0	0	0.0009064	0.00222	0.008725	0.01305	0.0008986	0.002201	0.03963
OTU8087	0	0	0	0	0.008413	0.01025	0.001861	0.004559	0.02064
OTU1834	0.00806	0.007408	0	0	0.001129	0.002766	0.0009962	0.00244	0.03963
OTU8673	0	0	0	0	0.01017	0.01259	0	0	0.00341
OTU7109	0	0	0	0	0.01015	0.0101	0	0	0.00341
OTU3835	0	0	0.009962	0.008741	0	0	0	0	0.00341
OTU2384	0	0	0.003618	0.002803	0	0	0.00634	0.01101	0.04201
OTU8631	0	0	0	0	0.009876	0.01359	0	0	0.0203
OTU4812	0	0	0	0	0.009756	0.01813	0	0	0.0203
OTU490	0	0	0	0	0.009753	0.01085	0	0	0.0203
OTU4008	0	0	0.0009064	0.00222	0.008846	0.008936	0	0	0.01334
OTU4163	0	0	0	0	0.009524	0.01819	0	0	0.0203
OTU6512	0	0	0	0	0.00766	0.008412	0.001838	0.004501	0.0167
OTU5131	0	0	0	0	0.009426	0.01228	0	0	0.00341
OTU197	0	0	0.0008969	0.002197	0.002923	0.003242	0.00547	0.004902	0.0398
OTU4391	0	0	0	0	0.009288	0.008842	0	0	0.00341
OTU8643	0	0	0	0	0.009078	0.01072	0	0	0.0203
OTU8196	0	0	0.008121	0.008187	0	0	0.0009306	0.00228	0.01334
OTU2087	0	0	0	0	0.009033	0.01007	0	0	0.0203
OTU682	0	0	0.009033	0.01216	0	0	0	0	0.00341
OTU8695	0	0	0	0	0.008976	0.007806	0	0	0.00341
OTU8520	0	0	0	0	0.008958	0.01368	0	0	0.0203
OTU8017	0.008953	0.01	0	0	0	0	0	0	0.0203
OTU4207	0.008949	0.01686	0	0	0	0	0	0	0.0203
OTU8689	0	0	0	0	0.008747	0.0135	0	0	0.0203
OTU1945	0.0008952	0.002193	0.001803	0.002794	0.006001	0.005666	0	0	0.03988
OTU7685	0.001792	0.002775	0	0	0.005768	0.005022	0.0009306	0.00228	0.04585
OTU317	0	0	0	0	0.006643	0.005411	0.001838	0.004501	0.02064
OTU8646	0	0	0	0	0.008479	0.008156	0	0	0.00341
OTU9042	0.0008952	0.002193	0	0	0.007563	0.008128	0	0	0.01052
OTU2695	0	0	0	0	0.008422	0.01113	0	0	0.0203
OTU4126	0	0	0	0	0.005657	0.004904	0.002722	0.004522	0.02429
OTU7795	0	0	0	0	0.007459	0.004333	0.0009188	0.002251	0.001855
OTU1785	0	0	0	0	0.00837	0.008848	0	0	0.00341
OTU2897	0	0	0	0	0.008268	0.01075	0	0	0.0203
OTU7877	0.001791	0.004387	0	0	0	0	0.006401	0.006477	0.0167
OTU6641	0	0	0.007233	0.006553	0	0	0.0009306	0.00228	0.01334
OTU6564	0	0	0	0	0.008156	0.01072	0	0	0.0203
OTU2622	0.002686	0.00658	0	0	0.005433	0.004854	0	0	0.02519
OTU7816	0	0	0.008117	0.01263	0	0	0	0	0.0203
OTU6038	0	0	0.005421	0.004839	0.001794	0.004395	0.0008957	0.002194	0.04738
OTU4072	0.00806	0.0126	0	0	0	0	0	0	0.0203
OTU4230	0.005019	0.00439	0	0	0.002954	0.004762	0	0	0.03484
OTU8632	0	0	0	0	0.007958	0.01047	0	0	0.0203
OTU8360	0	0	0	0	0	0	0.007708	0.0138	0.0203
OTU1010	0	0	0	0	0.007705	0.00864	0	0	0.00341
OTU1746	0	0	0	0	0.007681	0.009099	0	0	0.0203
OTU4156	0	0	0.007635	0.007177	0	0	0	0	0.00341
OTU5659	0	0	0	0	0.00485	0.00439	0.002756	0.006752	0.02519
OTU7148	0	0	0	0	0.006674	0.004244	0.0009306	0.00228	0.002431
OTU8370	0	0	0	0	0	0	0.007542	0.01006	0.0203
OTU8655	0	0	0	0	0.006554	0.006314	0.0009188	0.002251	0.01334
OTU8608	0	0	0	0	0.007452	0.01057	0	0	0.0203
OTU8167	0	0	0.005433	0.00487	0.001927	0.00472	0	0	0.02519
OTU450	0	0	0.002721	0.002981	0	0	0.004574	0.004183	0.02349
OTU6908	0	0	0.005485	0.004871	0	0	0.001791	0.004388	0.0167
OTU4846	0	0	0.0009001	0.002205	0	0	0.006331	0.007903	0.01334
OTU685	0	0	0.006318	0.006304	0	0	0.0008957	0.002194	0.01052
OTU4023	0	0	0.00607	0.006154	0.001129	0.002766	0	0	0.0167
OTU7655	0.007164	0.009408	0	0	0	0	0	0	0.0203
OTU8601	0	0	0	0	0.00704	0.009144	0	0	0.0203
OTU7928	0	0	0	0	0.006997	0.00906	0	0	0.0203
OTU8545	0	0	0	0	0.006808	0.006882	0	0	0.00341
OTU1757	0	0	0	0	0.006785	0.007606	0	0	0.0203
OTU1738	0	0	0	0	0.006687	0.004259	0	0	0.0004735
OTU2511	0	0	0	0	0.006541	0.006303	0	0	0.00341
OTU6569	0	0	0.006351	0.008014	0	0	0	0	0.0203
OTU2021	0	0	0.0043	0.003626	0	0	0.001814	0.002811	0.02107
OTU1116	0	0	0.00604	0.007	0	0	0	0	0.0203
OTU8701	0	0	0	0	0.00601	0.006639	0	0	0.0203
OTU5849	0	0	0	0	0.005867	0.005517	0	0	0.00341
OTU4185	0	0	0	0	0.00579	0.005077	0	0	0.00341
OTU5210	0	0	0	0	0.005678	0.006952	0	0	0.0203
OTU8732	0	0	0.0009146	0.00224	0.004747	0.004205	0	0	0.0167
OTU925	0	0	0	0	0.005535	0.006937	0	0	0.0203
OTU6853	0	0	0.00548	0.005958	0	0	0	0	0.00341
OTU4716	0	0	0.00541	0.006843	0	0	0	0	0.0203
OTU5977	0.004479	0.004047	0	0	0.0009187	0.00225	0	0	0.02064
OTU4153	0	0	0	0	0.005104	0.006186	0	0	0.0203
OTU8591	0	0	0	0	0.005082	0.006184	0	0	0.0203
OTU8616	0	0	0	0	0.00497	0.006025	0	0	0.0203
OTU5536	0	0	0	0	0.004893	0.005611	0	0	0.0203
OTU5497	0	0	0	0	0.004881	0.005594	0	0	0.0203
OTU9008	0	0	0	0	0.004761	0.005428	0	0	0.0203
OTU4538	0	0	0.0009064	0.00222	0.003841	0.003021	0	0	0.0167
OTU8857	0	0	0	0	0	0	0.004609	0.006521	0.0203
OTU892	0	0	0	0	0.00455	0.006437	0	0	0.0203
OTU7558	0	0	0	0	0	0	0.004545	0.006313	0.0203
OTU5200	0	0	0.004541	0.00641	0	0	0	0	0.0203
OTU5043	0	0	0	0	0.004536	0.005338	0	0	0.0203
OTU7680	0	0	0	0	0.004528	0.005354	0	0	0.0203
OTU2020	0	0	0	0	0.004528	0.005354	0	0	0.0203
OTU2016	0	0	0.004515	0.004059	0	0	0	0	0.00341
OTU8162	0	0	0.0045	0.005302	0	0	0	0	0.0203
OTU8926	0.004476	0.006276	0	0	0	0	0	0	0.0203
OTU6082	0	0	0.00424	0.003601	0	0	0	0	0.00341
OTU1403	0	0	0	0	0.004073	0.005354	0	0	0.0203
OTU5016	0	0	0	0	0.004073	0.005354	0	0	0.0203
OTU8764	0	0	0	0	0.003953	0.004791	0	0	0.0203
OTU6008	0	0	0	0	0.003953	0.004791	0	0	0.0203
OTU1604	0	0	0	0	0.003863	0.004622	0	0	0.0203
OTU8721	0	0	0	0	0.003863	0.004622	0	0	0.0203
OTU3423	0	0	0	0	0.003721	0.004659	0	0	0.0203
OTU7618	0	0	0	0	0	0	0.003712	0.004466	0.0203
OTU5982	0	0	0	0	0	0	0.003679	0.004538	0.0203
OTU357	0	0	0	0	0	0	0.003676	0.004537	0.0203
OTU8873	0	0	0	0	0	0	0.003664	0.004496	0.0203
OTU5723	0	0	0	0	0	0	0.003656	0.004527	0.0203
OTU6022	0	0	0.003653	0.002832	0	0	0	0	0.00341
OTU6067	0	0	0.003649	0.004426	0	0	0	0	0.0203
OTU7923	0	0	0	0	0	0	0.003647	0.004429	0.0203
OTU6253	0	0	0	0	0	0	0.003647	0.004429	0.0203
OTU3932	0	0	0	0	0	0	0.003641	0.004417	0.0203
OTU2260	0	0	0.003633	0.004468	0	0	0	0	0.0203
OTU6346	0	0	0	0	0.003609	0.004403	0	0	0.0203
OTU7841	0	0	0.003603	0.004411	0	0	0	0	0.0203
OTU5133	0.00323	0.003733	0	0	0	0	0	0	0.0203
OTU8965	0	0	0	0	0.002945	0.003262	0	0	0.0203
OTU8769	0	0	0	0	0.002944	0.003262	0	0	0.0203
OTU5138	0	0	0	0	0.002923	0.003242	0	0	0.0203
OTU1324	0	0	0.00277	0.003036	0	0	0	0	0.0203
OTU1043	0	0	0.002756	0.00302	0	0	0	0	0.0203
OTU6090	0	0	0	0	0	0	0.002748	0.003011	0.0203
OTU7528	0	0	0.002721	0.002981	0	0	0	0	0.0203
OTU3240	0	0	0	0	0	0	0.002713	0.002972	0.0203
OTU8187	0	0	0.002712	0.002971	0	0	0	0	0.0203
OTU6340	0	0	0	0	0.002712	0.002971	0	0	0.0203
OTU4560	0	0	0.002712	0.002971	0	0	0	0	0.0203
OTU1542	0.002687	0.002943	0	0	0	0	0	0	0.0203
OTU4654	0.002687	0.002944	0	0	0	0	0	0	0.0203
OTU2490	0.002686	0.002942	0	0	0	0	0	0	0.0203
