# Supplementary material for: Spatiotemporal changes of bacterial communities during a cyanobacterial bloom in a subtropical water source reservoir ecosystem in China
Source: Sci Rep. 2022 Aug 26;12:14573. doi: 10.1038/s41598-022-17788-7 (PMC9418230; doi:10.1038/s41598-022-17788-7)
Supplement: Supplementary file 6 — Supplementary Information 6. [file 41598_2022_17788_MOESM6_ESM.xlsx]

## Sheet: Cyanobacteria HS
Species name	group	Mean	LDA_value	Pvalue
p__Cyanobacteria	HS_Post_AB	6	4.43481	0

## Sheet: Cyanobacteria JFZ
Species name	group	Mean	LDA_value	Pvalue
p__Cyanobacteria.c__Cyanobacteriia.o__Cyanobacteriales.f__Nostocaceae	JFZ_Pre_AB	4.37207	4.49631	0.00596721
p__Cyanobacteria.c__Cyanobacteriia.o__Chloroplast.f__norank_o__Chloroplast.g__norank_f__norank_o__Chloroplast.s__metagenome_g__norank_f__norank_o__Chloroplast.OTU7367	JFZ_Before_AB	3.66509	4.7069	0.0446339
p__Cyanobacteria.c__Cyanobacteriia.o__Chloroplast.f__norank_o__Chloroplast.g__norank_f__norank_o__Chloroplast.s__Trachydiscus_minutus.OTU2648	JFZ_Before_AB	4.58951	4.40676	0.019144
p__Cyanobacteria.c__Cyanobacteriia.o__Synechococcales.f__Synechococcaceae.g__norank_f__Synechococcaceae.s__uncultured_Synechococcus_sp__g__norank_f__Synechococcaceae	JFZ_Pre_AB	3.65563	4.46898	0.00630469
p__Cyanobacteria.c__Cyanobacteriia.o__Synechococcales.f__Cyanobiaceae.g__Cyanobium_PCC-6307.s__uncultured_bacterium_g__Cyanobium_PCC-6307.OTU7163	JFZ_Before_AB	4.171	4.62312	0.00510314
p__Cyanobacteria.c__Cyanobacteriia.o__Synechococcales.f__Synechococcaceae.g__norank_f__Synechococcaceae.s__uncultured_Synechococcus_sp__g__norank_f__Synechococcaceae.OTU8339	JFZ_Pre_AB	3.65563	4.47136	0.00630469
p__Cyanobacteria.c__Cyanobacteriia.o__Chloroplast.f__norank_o__Chloroplast.g__norank_f__norank_o__Chloroplast.s__unclassified_g__norank_f__norank_o__Chloroplast	JFZ_Pre_AB	5.47408	5.1856	0.0260265
p__Cyanobacteria.c__Cyanobacteriia.o__Synechococcales.f__Synechococcaceae	JFZ_AB	4.14668	4.17501	0.0171109
p__Cyanobacteria.c__Cyanobacteriia.o__Chloroplast.f__norank_o__Chloroplast.g__norank_f__norank_o__Chloroplast.s__Virgulinella_fragilis	JFZ_Post_AB	5.06702	4.81042	0.0436243
p__Cyanobacteria.c__Cyanobacteriia.o__Synechococcales.f__Cyanobiaceae.g__Cyanobium_PCC-6307.s__unclassified_g__Cyanobium_PCC-6307.OTU8374	JFZ_Pre_AB	5.05193	4.60932	0.0307134
p__Cyanobacteria.c__Cyanobacteriia.o__Cyanobacteriales.f__Phormidiaceae.g__Planktothrix_NIVA-CYA_15	JFZ_Pre_AB	3.58649	4.40886	0.0183762
p__Cyanobacteria.c__Cyanobacteriia.o__Synechococcales.f__Synechococcaceae.g__norank_f__Synechococcaceae	JFZ_Pre_AB	3.65563	4.47867	0.00630469
p__Cyanobacteria.c__Cyanobacteriia.o__Chloroplast.f__norank_o__Chloroplast.g__norank_f__norank_o__Chloroplast.s__Trachydiscus_minutus	JFZ_Before_AB	4.58951	4.4077	0.019144
p__Cyanobacteria.c__Cyanobacteriia.o__Synechococcales.f__Cyanobiaceae.g__Cyanobium_PCC-6307.s__uncultured_bacterium_g__Cyanobium_PCC-6307.OTU6991	JFZ_Post_AB	5.67039	5.35369	0.0163459
p__Cyanobacteria.c__Cyanobacteriia.o__Chloroplast.f__norank_o__Chloroplast.g__norank_f__norank_o__Chloroplast.s__Virgulinella_fragilis.OTU867	JFZ_Post_AB	5.06668	4.8104	0.0436243
p__Cyanobacteria.c__Cyanobacteriia.o__Cyanobacteriales.f__Phormidiaceae	JFZ_Pre_AB	3.59484	4.40786	0.0487209
p__Cyanobacteria.c__Cyanobacteriia.o__Synechococcales.f__Cyanobiaceae.g__Cyanobium_PCC-6307.s__unclassified_g__Cyanobium_PCC-6307	JFZ_Pre_AB	5.38942	4.91063	0.0341702
p__Cyanobacteria.c__Cyanobacteriia.o__Chloroplast.f__norank_o__Chloroplast.g__norank_f__norank_o__Chloroplast.s__metagenome_g__norank_f__norank_o__Chloroplast.OTU8492	JFZ_Pre_AB	4.4355	4.32009	0.0319734
p__Cyanobacteria.c__Cyanobacteriia.o__Synechococcales.f__Cyanobiaceae.g__Cyanobium_PCC-6307.s__uncultured_bacterium_g__Cyanobium_PCC-6307.OTU6821	JFZ_Before_AB	5.7661	5.4736	0.0116402
p__Cyanobacteria.c__Cyanobacteriia.o__Chloroplast.f__norank_o__Chloroplast.g__norank_f__norank_o__Chloroplast.s__unclassified_g__norank_f__norank_o__Chloroplast.OTU6617	JFZ_Pre_AB	4.04387	4.43945	0.0468517
p__Cyanobacteria.c__Cyanobacteriia.o__Chloroplast.f__norank_o__Chloroplast.g__norank_f__norank_o__Chloroplast.s__unclassified_g__norank_f__norank_o__Chloroplast.OTU5009	JFZ_Pre_AB	5.26529	5.00624	0.048786

## Sheet: Cyanobacteria SH
Species name	group	Mean	LDA_value	Pvalue
p__Cyanobacteria.c__Sericytochromatia	SH_Post_AB	3.73349	3.89586	0.0277286
p__Cyanobacteria.c__Cyanobacteriia.o__Cyanobacteriales.f__Nostocaceae	SH_Post_AB	3.62938	4.19925	0.0212754
p__Cyanobacteria.c__Cyanobacteriia.o__Chloroplast.f__norank_o__Chloroplast.g__norank_f__norank_o__Chloroplast.s__Mychonastes_jurisii.OTU8417	SH_Before_AB	3.80888	3.97992	0.0201888
p__Cyanobacteria.c__Cyanobacteriia.o__Cyanobacteriales.f__Microcystaceae.g__Microcystis_PCC-7914.s__unclassified_g__Microcystis_PCC-7914.OTU1843	SH_Post_AB	4.18122	4.03716	0.0311776
p__Cyanobacteria.c__Cyanobacteriia.o__Chloroplast.f__norank_o__Chloroplast.g__norank_f__norank_o__Chloroplast.s__Mychonastes_jurisii	SH_Before_AB	3.80888	3.98787	0.0201888
p__Cyanobacteria.c__Cyanobacteriia.o__Chloroplast.f__norank_o__Chloroplast.g__norank_f__norank_o__Chloroplast.s__metagenome_g__norank_f__norank_o__Chloroplast.OTU7367	SH_Before_AB	4.32206	3.98252	0.0168212
p__Cyanobacteria.c__Sericytochromatia.o__norank_c__Sericytochromatia	SH_Post_AB	3.73349	3.887	0.0277286
p__Cyanobacteria.c__Cyanobacteriia.o__Chloroplast.f__norank_o__Chloroplast.g__norank_f__norank_o__Chloroplast.s__Trachydiscus_minutus.OTU2648	SH_Before_AB	4.521	4.2624	0.00487167
p__Cyanobacteria.c__Sericytochromatia.o__norank_c__Sericytochromatia.f__norank_o__norank_c__Sericytochromatia	SH_Post_AB	3.73349	3.90019	0.0277286
p__Cyanobacteria.c__Cyanobacteriia.o__Chloroplast.f__norank_o__Chloroplast.g__norank_f__norank_o__Chloroplast.s__Monoraphidium_neglectum.OTU6845	SH_Post_AB	3.89456	3.97142	0.0038311
p__Cyanobacteria.c__Cyanobacteriia.o__Chloroplast.f__norank_o__Chloroplast.g__norank_f__norank_o__Chloroplast.s__unclassified_g__norank_f__norank_o__Chloroplast	SH_Post_AB	5.49011	5.10587	0.0380841
p__Cyanobacteria.c__Cyanobacteriia.o__Chloroplast.f__norank_o__Chloroplast.g__norank_f__norank_o__Chloroplast.s__Virgulinella_fragilis	SH_Post_AB	5.04682	4.66224	0.0112236
p__Cyanobacteria.c__Cyanobacteriia.o__Chloroplast.f__norank_o__Chloroplast.g__norank_f__norank_o__Chloroplast.s__Oscillatoriales_cyanobacterium_HF1.OTU983	SH_Before_AB	3.74398	3.83178	0.0114741
p__Cyanobacteria.c__Cyanobacteriia.o__Chloroplast.f__norank_o__Chloroplast.g__norank_f__norank_o__Chloroplast	SH_Post_AB	5.76696	5.28013	0.0404442
p__Cyanobacteria.c__Cyanobacteriia.o__Chloroplast.f__norank_o__Chloroplast.g__norank_f__norank_o__Chloroplast.s__Monoraphidium_neglectum	SH_Post_AB	3.89456	3.9719	0.0038311
p__Cyanobacteria.c__Cyanobacteriia.o__Chloroplast.f__norank_o__Chloroplast.g__norank_f__norank_o__Chloroplast.s__Oscillatoriales_cyanobacterium_HF1	SH_Before_AB	4.0983	3.94867	0.0151313
p__Cyanobacteria.c__Cyanobacteriia.o__Chloroplast.f__norank_o__Chloroplast.g__norank_f__norank_o__Chloroplast.s__Nannochloropsis_gaditana_g__norank	SH_Before_AB	4.39562	4.13762	0.0378556
p__Cyanobacteria	SH_AB	6	4.38931	0
p__Cyanobacteria.c__Cyanobacteriia.o__Chloroplast.f__norank_o__Chloroplast.g__norank_f__norank_o__Chloroplast.s__Trachydiscus_minutus	SH_Before_AB	4.521	4.26253	0.00487167
p__Cyanobacteria.c__Cyanobacteriia.o__Cyanobacteriales.f__Microcystaceae.g__Microcystis_PCC-7914	SH_Post_AB	4.18122	3.97015	0.0311776
p__Cyanobacteria.c__Cyanobacteriia.o__Cyanobacteriales.f__Microcystaceae.g__Microcystis_PCC-7914.s__unclassified_g__Microcystis_PCC-7914	SH_Post_AB	4.18122	3.96471	0.0311776
p__Cyanobacteria.c__Cyanobacteriia.o__Chloroplast.f__norank_o__Chloroplast.g__norank_f__norank_o__Chloroplast.s__Virgulinella_fragilis.OTU867	SH_Post_AB	5.04436	4.6631	0.0115757
p__Cyanobacteria.c__Cyanobacteriia.o__Leptolyngbyales.f__Leptolyngbyaceae.g__Chamaesiphon_PCC-7430.s__unclassified_g__Chamaesiphon_PCC-7430.OTU3191	SH_Pre_AB	4.32515	4.09344	0.0487038
p__Cyanobacteria.c__Cyanobacteriia.o__Leptolyngbyales.f__Leptolyngbyaceae.g__Chamaesiphon_PCC-7430.s__unclassified_g__Chamaesiphon_PCC-7430	SH_Pre_AB	4.32515	4.09297	0.0487038
p__Cyanobacteria.c__Cyanobacteriia.o__Chloroplast.f__norank_o__Chloroplast.g__norank_f__norank_o__Chloroplast.s__unclassified_g__norank_f__norank_o__Chloroplast.OTU1514	SH_Post_AB	3.68844	4.00091	0.0497799
p__Cyanobacteria.c__Cyanobacteriia.o__Chloroplast	SH_Post_AB	5.76696	5.28013	0.0404442
p__Cyanobacteria.c__Cyanobacteriia.o__Chloroplast.f__norank_o__Chloroplast	SH_Post_AB	5.76696	5.28013	0.0404442
p__Cyanobacteria.c__Cyanobacteriia.o__Chloroplast.f__norank_o__Chloroplast.g__norank_f__norank_o__Chloroplast.s__uncultured_Cryptomonadaceae.OTU7166	SH_Before_AB	4.37168	4.15203	0.0238861
p__Cyanobacteria.c__Cyanobacteriia.o__Chloroplast.f__norank_o__Chloroplast.g__norank_f__norank_o__Chloroplast.s__metagenome_g__norank_f__norank_o__Chloroplast.OTU6675	SH_Before_AB	4.60846	4.24163	0.0342095
p__Cyanobacteria.c__Cyanobacteriia.o__Chloroplast.f__norank_o__Chloroplast.g__norank_f__norank_o__Chloroplast.s__metagenome_g__norank_f__norank_o__Chloroplast	SH_Before_AB	4.87862	4.4731	0.00530632
p__Cyanobacteria.c__Cyanobacteriia.o__Chloroplast.f__norank_o__Chloroplast.g__norank_f__norank_o__Chloroplast.s__Nannochloropsis_gaditana_g__norank.OTU7770	SH_Before_AB	4.39562	4.13692	0.0378556
p__Cyanobacteria.c__Cyanobacteriia.o__Leptolyngbyales.f__Leptolyngbyaceae.g__Chamaesiphon_PCC-7430	SH_Pre_AB	4.65294	4.33108	0.0458541
p__Cyanobacteria.c__Cyanobacteriia.o__Chloroplast.f__norank_o__Chloroplast.g__norank_f__norank_o__Chloroplast.s__unclassified_g__norank_f__norank_o__Chloroplast.OTU6293	SH_Post_AB	4.05334	4.27904	0.00785557
p__Cyanobacteria.c__Cyanobacteriia.o__Chloroplast.f__norank_o__Chloroplast.g__norank_f__norank_o__Chloroplast.s__unclassified_g__norank_f__norank_o__Chloroplast.OTU6617	SH_Post_AB	4.46644	4.17045	0.00094078
p__Cyanobacteria.c__Sericytochromatia.o__norank_c__Sericytochromatia.f__norank_o__norank_c__Sericytochromatia.g__norank_f__norank_o__norank_c__Sericytochromatia	SH_Post_AB	3.73349	3.89554	0.0277286
p__Cyanobacteria.c__Cyanobacteriia.o__Chloroplast.f__norank_o__Chloroplast.g__norank_f__norank_o__Chloroplast.s__uncultured_Cryptomonadaceae	SH_Before_AB	4.37168	4.15134	0.0238861
p__Cyanobacteria.c__Cyanobacteriia.o__Chloroplast.f__norank_o__Chloroplast.g__norank_f__norank_o__Chloroplast.s__unclassified_g__norank_f__norank_o__Chloroplast.OTU2048	SH_Post_AB	4.06983	3.97547	0.0214458

## Sheet: Cyanobacteria XH
Species name	group	Mean	LDA_value	Pvalue
p__Cyanobacteria.c__Cyanobacteriia.o__Chloroplast.f__norank_o__Chloroplast.g__norank_f__norank_o__Chloroplast.s__Mychonastes_jurisii.OTU8417	XH_Before_AB	3.61977	4.22799	0.0159176
p__Cyanobacteria.c__Cyanobacteriia.o__Chloroplast.f__norank_o__Chloroplast.g__norank_f__norank_o__Chloroplast.s__unclassified_g__norank_f__norank_o__Chloroplast.OTU1185	XH_Post_AB	4.85625	4.57522	0.0118599
p__Cyanobacteria.c__Cyanobacteriia.o__Chloroplast.f__norank_o__Chloroplast.g__norank_f__norank_o__Chloroplast.s__Mychonastes_jurisii	XH_Before_AB	3.61977	4.22533	0.0159176
p__Cyanobacteria.c__Cyanobacteriia.o__Cyanobacteriales.f__Phormidiaceae.g__Planktothrix_NIVA-CYA_15.s__uncultured_bacterium_g__Planktothrix_NIVA-CYA_15.OTU6199	XH_Pre_AB	4.58417	4.27751	0.0227274
p__Cyanobacteria.c__Cyanobacteriia.o__Chloroplast.f__norank_o__Chloroplast.g__norank_f__norank_o__Chloroplast.s__unclassified_g__norank_f__norank_o__Chloroplast	XH_Post_AB	5.34373	4.95213	0.0250495
p__Cyanobacteria.c__Cyanobacteriia.o__Chloroplast.f__norank_o__Chloroplast.g__norank_f__norank_o__Chloroplast.s__Virgulinella_fragilis	XH_Post_AB	5.48852	5.24139	0.00497433
p__Cyanobacteria.c__Cyanobacteriia.o__Cyanobacteriales.f__Phormidiaceae.g__Planktothrix_NIVA-CYA_15	XH_Pre_AB	4.62594	4.30552	0.032208
p__Cyanobacteria.c__Cyanobacteriia.o__Chloroplast.f__norank_o__Chloroplast.g__norank_f__norank_o__Chloroplast.s__Oscillatoriales_cyanobacterium_HF1.OTU983	XH_Before_AB	4.2014	4.20763	0.00291155
p__Cyanobacteria.c__Cyanobacteriia.o__Chloroplast.f__norank_o__Chloroplast.g__norank_f__norank_o__Chloroplast	XH_Post_AB	5.79893	5.34012	0.0121305
p__Cyanobacteria.c__Cyanobacteriia.o__Chloroplast.f__norank_o__Chloroplast.g__norank_f__norank_o__Chloroplast.s__Oscillatoriales_cyanobacterium_HF1	XH_Before_AB	4.2819	4.11147	0.00289148
p__Cyanobacteria	XH_Before_AB	6	4.49597	0
p__Cyanobacteria.c__Cyanobacteriia.o__Chloroplast.f__norank_o__Chloroplast.g__norank_f__norank_o__Chloroplast.s__metagenome_g__norank_f__norank_o__Chloroplast.OTU2082	XH_Before_AB	3.63227	4.52093	0.023662
p__Cyanobacteria.c__Cyanobacteriia.o__Chloroplast.f__norank_o__Chloroplast.g__norank_f__norank_o__Chloroplast.s__Virgulinella_fragilis.OTU867	XH_Post_AB	5.46322	5.21442	0.00759657
p__Cyanobacteria.c__Cyanobacteriia.o__Cyanobacteriales.f__Phormidiaceae	XH_Pre_AB	4.68956	4.37799	0.0209697
p__Cyanobacteria.c__Cyanobacteriia.o__Chloroplast	XH_Post_AB	5.79893	5.34012	0.0121305
p__Cyanobacteria.c__Cyanobacteriia.o__Chloroplast.f__norank_o__Chloroplast	XH_Post_AB	5.79893	5.34012	0.0121305
p__Cyanobacteria.c__Cyanobacteriia.o__Cyanobacteriales.f__Phormidiaceae.g__Planktothrix_NIVA-CYA_15.s__uncultured_bacterium_g__Planktothrix_NIVA-CYA_15	XH_Pre_AB	4.58417	4.27231	0.0227274
p__Cyanobacteria.c__Cyanobacteriia.o__Chloroplast.f__norank_o__Chloroplast.g__norank_f__norank_o__Chloroplast.s__uncultured_Cryptomonadaceae.OTU7166	XH_Before_AB	4.10118	3.96462	0.00126689
p__Cyanobacteria.c__Cyanobacteriia.o__Chloroplast.f__norank_o__Chloroplast.g__norank_f__norank_o__Chloroplast.s__metagenome_g__norank_f__norank_o__Chloroplast.OTU6675	XH_Before_AB	4.24907	4.13404	0.00552223
p__Cyanobacteria.c__Cyanobacteriia.o__Chloroplast.f__norank_o__Chloroplast.g__norank_f__norank_o__Chloroplast.s__Epipyxis_sp__PR26KG	XH_Before_AB	4.20776	4.21609	0.0408402
p__Cyanobacteria.c__Cyanobacteriia.o__Chloroplast.f__norank_o__Chloroplast.g__norank_f__norank_o__Chloroplast.s__metagenome_g__norank_f__norank_o__Chloroplast	XH_Before_AB	4.62842	4.35889	0.00322209
p__Cyanobacteria.c__Cyanobacteriia.o__Chloroplast.f__norank_o__Chloroplast.g__norank_f__norank_o__Chloroplast.s__metagenome_g__norank_f__norank_o__Chloroplast.OTU8492	XH_Before_AB	4.2208	4.2171	0.0183392
p__Cyanobacteria.c__Sericytochromatia.o__norank_c__Sericytochromatia.f__norank_o__norank_c__Sericytochromatia.g__norank_f__norank_o__norank_c__Sericytochromatia.s__uncultured_bacterium_g__norank_f__norank_o__norank_c__Sericytochromatia	XH_Post_AB	3.67526	4.45857	0.0175313
p__Cyanobacteria.c__Cyanobacteriia.o__Chloroplast.f__norank_o__Chloroplast.g__norank_f__norank_o__Chloroplast.s__uncultured_Cryptomonadaceae	XH_Before_AB	4.10118	3.9648	0.00126689

## Sheet: Bacteria HS
Species name	group	Mean	LDA_value	Pvalue
p__Proteobacteria.c__Gammaproteobacteria.o__Pseudomonadales.f__Moraxellaceae.g__Acinetobacter.s__Acinetobacter_lwoffii.OTU8318	HS_Before_AB	4.71081	4.31548	0.0411889
p__Actinobacteriota.c__Actinobacteria.o__Frankiales.f__Sporichthyaceae.g__hgcI_clade.s__uncultured_bacterium_g__hgcI_clade	HS_Pre_AB	4.31591	4.00488	0.0112249
p__Proteobacteria.c__Gammaproteobacteria.o__Pseudomonadales.f__Moraxellaceae.g__Acinetobacter.s__Acinetobacter_lwoffii	HS_Before_AB	4.71081	4.31549	0.0411889
p__Proteobacteria.c__Gammaproteobacteria.o__Burkholderiales.f__Comamonadaceae.g__unclassified_f__Comamonadaceae	HS_Pre_AB	4.81212	4.34444	0.00721003
p__Proteobacteria.c__Gammaproteobacteria.o__Burkholderiales.f__Comamonadaceae.g__unclassified_f__Comamonadaceae.s__unclassified_f__Comamonadaceae	HS_Pre_AB	4.81212	4.34444	0.00721003
p__Proteobacteria.c__Gammaproteobacteria.o__Pseudomonadales.f__Moraxellaceae.g__Acinetobacter.s__unclassified_g__Acinetobacter.OTU2703	HS_Before_AB	4.55228	4.21121	0.00886594

## Sheet: Bacteria JFZ
Species name	group	Mean	LDA_value	Pvalue
p__Proteobacteria.c__Gammaproteobacteria.o__Burkholderiales.f__Comamonadaceae.g__Limnohabitans.s__Limnohabitans_sp__103DPR2.OTU216	JFZ_Pre_AB	4.37999	4.11763	0.00829275
p__Actinobacteriota.c__Actinobacteria.o__Frankiales.f__Sporichthyaceae.g__hgcI_clade.s__Candidatus_Planktophila_versatilis.OTU2193	JFZ_Pre_AB	4.47651	4.12182	0.00757328
p__Proteobacteria.c__Gammaproteobacteria.o__Burkholderiales.f__Comamonadaceae.g__Limnohabitans.s__uncultured_bacterium_g__Limnohabitans.OTU3910	JFZ_Post_AB	4.43048	4.2028	0.00969186
p__Proteobacteria.c__Alphaproteobacteria.o__Rhodobacterales.f__Rhodobacteraceae	JFZ_AB	5.24026	4.79919	0.00896954
p__Proteobacteria.c__Alphaproteobacteria.o__Rhodobacterales.f__Rhodobacteraceae.g__Rhodobacter.s__uncultured_bacterium_g__Rhodobacter	JFZ_AB	4.76474	4.40368	0.0123548
p__Proteobacteria.c__Alphaproteobacteria.o__Rhodobacterales.f__Rhodobacteraceae.g__unclassified_f__Rhodobacteraceae	JFZ_AB	4.94488	4.50363	0.0475518
p__Proteobacteria.c__Alphaproteobacteria.o__Rhodobacterales.f__Rhodobacteraceae.g__Rhodobacter.s__uncultured_bacterium_g__Rhodobacter.OTU5851	JFZ_AB	4.76474	4.40368	0.0123548
p__Proteobacteria.c__Gammaproteobacteria.o__Burkholderiales	JFZ_Pre_AB	5.3917	4.93499	0.0317823
p__Actinobacteriota.c__Actinobacteria.o__Micrococcales.f__Microbacteriaceae.g__Rhodoluna.s__uncultured_bacterium_g__Rhodoluna	JFZ_Pre_AB	4.35778	4.04581	0.0175195
p__Proteobacteria.c__Gammaproteobacteria.o__Burkholderiales.f__Comamonadaceae.g__Limnohabitans	JFZ_Pre_AB	4.86781	4.59966	0.00513735
p__Proteobacteria.c__Gammaproteobacteria.o__Burkholderiales.f__Comamonadaceae.g__Limnohabitans.s__uncultured_bacterium_g__Limnohabitans.OTU4177	JFZ_Pre_AB	4.31161	4.06583	0.0470355
p__Proteobacteria.c__Alphaproteobacteria.o__Rhodobacterales.f__Rhodobacteraceae.g__Rhodobacter	JFZ_AB	4.8649	4.50073	0.00704834
p__Proteobacteria.c__Gammaproteobacteria.o__Burkholderiales.f__Comamonadaceae.g__Limnohabitans.s__Limnohabitans_sp__103DPR2	JFZ_Pre_AB	4.37999	4.11742	0.00829275
p__Bacteroidota.c__Bacteroidia.o__Chitinophagales.f__Chitinophagaceae	JFZ_Pre_AB	4.58089	4.18123	0.0229096
p__Actinobacteriota.c__Actinobacteria.o__Frankiales.f__Sporichthyaceae.g__norank_f__Sporichthyaceae	JFZ_Before_AB	4.57061	4.15787	0.00954067
p__Actinobacteriota.c__Actinobacteria	JFZ_Pre_AB	5.16432	4.70459	0.0177349
p__Proteobacteria.c__Alphaproteobacteria.o__Sphingomonadales.f__Sphingomonadaceae.g__Porphyrobacter.s__uncultured_bacterium_g__Porphyrobacter	JFZ_AB	4.31681	4.04335	0.00174406
p__Verrucomicrobiota.c__Verrucomicrobiae.o__Verrucomicrobiales	JFZ_Post_AB	4.36688	4.09522	0.0192585
p__Proteobacteria.c__Gammaproteobacteria.o__Burkholderiales.f__Comamonadaceae.g__Limnohabitans.s__uncultured_bacterium_g__Limnohabitans	JFZ_Post_AB	4.59519	4.36122	0.0168935
p__Proteobacteria.c__Alphaproteobacteria.o__Rhodobacterales.f__Rhodobacteraceae.g__unclassified_f__Rhodobacteraceae.s__unclassified_f__Rhodobacteraceae.OTU853	JFZ_AB	4.85472	4.46015	0.0291141
p__Actinobacteriota.c__Actinobacteria.o__Frankiales.f__Sporichthyaceae.g__norank_f__Sporichthyaceae.s__metagenome_g__norank_f__Sporichthyaceae.OTU2594	JFZ_Before_AB	4.56759	4.15277	0.00954067
p__Proteobacteria.c__Alphaproteobacteria.o__Sphingomonadales.f__Sphingomonadaceae.g__Porphyrobacter	JFZ_AB	4.31681	4.04335	0.00174406
p__Actinobacteriota.c__Actinobacteria.o__Micrococcales.f__Microbacteriaceae.g__Rhodoluna	JFZ_Pre_AB	4.39198	4.0813	0.016531
p__Proteobacteria.c__Alphaproteobacteria	JFZ_AB	5.56783	5.10947	0.00312147
p__Proteobacteria.c__Alphaproteobacteria.o__Rhodobacterales.f__Rhodobacteraceae.g__unclassified_f__Rhodobacteraceae.s__unclassified_f__Rhodobacteraceae	JFZ_AB	4.94488	4.50363	0.0475518
p__Bacteroidota.c__Bacteroidia.o__Chitinophagales	JFZ_Pre_AB	4.77191	4.36089	0.0269093
p__Verrucomicrobiota	JFZ_Post_AB	4.72068	4.38286	0.0119075
p__Proteobacteria.c__Alphaproteobacteria.o__Sphingomonadales	JFZ_AB	5.1159	4.76781	0.00423663
p__Proteobacteria.c__Alphaproteobacteria.o__Sphingomonadales.f__Sphingomonadaceae.g__Porphyrobacter.s__uncultured_bacterium_g__Porphyrobacter.OTU6265	JFZ_AB	4.31681	4.04335	0.00174406
p__Actinobacteriota.c__Actinobacteria.o__Micrococcales.f__Microbacteriaceae	JFZ_Pre_AB	4.63333	4.2806	0.00925056
p__Actinobacteriota.c__Acidimicrobiia.o__Microtrichales.f__Ilumatobacteraceae.g__CL500-29_marine_group.s__unclassified_g__CL500-29_marine_group.OTU2756	JFZ_Before_AB	4.50009	4.02916	0.0362523
p__Verrucomicrobiota.c__Verrucomicrobiae	JFZ_Post_AB	4.70365	4.37102	0.0236886
p__Proteobacteria.c__Alphaproteobacteria.o__Sphingomonadales.f__Sphingomonadaceae	JFZ_AB	5.1159	4.76781	0.00423663
p__Proteobacteria.c__Alphaproteobacteria.o__Rhodobacterales	JFZ_AB	5.24026	4.79919	0.00896954
p__Actinobacteriota.c__Actinobacteria.o__Micrococcales	JFZ_Pre_AB	4.64422	4.28772	0.0168887
p__Bacteroidota.c__Bacteroidia.o__Sphingobacteriales	JFZ_Post_AB	4.38621	4.04518	0.0143154
p__Actinobacteriota.c__Actinobacteria.o__Frankiales.f__Sporichthyaceae.g__hgcI_clade.s__Candidatus_Planktophila_versatilis	JFZ_Pre_AB	4.47651	4.12182	0.00757328
p__Actinobacteriota.c__Actinobacteria.o__Frankiales.f__Sporichthyaceae.g__norank_f__Sporichthyaceae.s__metagenome_g__norank_f__Sporichthyaceae	JFZ_Before_AB	4.57061	4.15831	0.00954067

## Sheet: Bacteria SH
Species name	group	Mean	LDA_value	Pvalue
p__Firmicutes.c__Bacilli.o__Bacillales.f__Bacillaceae	SH_AB	4.50918	4.22822	0.0469861
p__Proteobacteria.c__Gammaproteobacteria.o__Pseudomonadales.f__Moraxellaceae.g__Acinetobacter.s__Acinetobacter_baumannii_g__Acinetobacter.OTU5230	SH_AB	4.51425	4.20253	0.000269958
p__Proteobacteria.c__Gammaproteobacteria.o__Burkholderiales.f__Comamonadaceae.g__Limnohabitans.s__Limnohabitans_sp__103DPR2.OTU216	SH_Before_AB	4.33635	4.06708	0.0010514
p__Actinobacteriota.c__Actinobacteria.o__Frankiales.f__Sporichthyaceae.g__hgcI_clade.s__Candidatus_Planktophila_versatilis.OTU2193	SH_Post_AB	4.37752	4.04292	0.0182292
p__Proteobacteria.c__Gammaproteobacteria.o__Pseudomonadales.f__Moraxellaceae.g__Acinetobacter	SH_AB	5.51363	5.19325	0.00250824
p__Actinobacteriota.c__Actinobacteria.o__Corynebacteriales.f__Mycobacteriaceae.g__Mycobacterium.s__unclassified_g__Mycobacterium	SH_Post_AB	4.46837	4.24281	0.0377419
p__Proteobacteria.c__Gammaproteobacteria.o__Burkholderiales.f__Comamonadaceae.g__Limnohabitans.s__uncultured_bacterium_g__Limnohabitans.OTU3910	SH_Before_AB	4.44629	4.18381	0.00258317
p__Actinobacteriota.c__Actinobacteria	SH_Post_AB	5.34227	4.9963	0.00504249
p__Proteobacteria.c__Gammaproteobacteria.o__Pseudomonadales.f__Moraxellaceae.g__Acinetobacter.s__Acinetobacter_pittii.OTU2685	SH_AB	4.91044	4.59617	0.00138246
p__Proteobacteria.c__Gammaproteobacteria.o__Burkholderiales.f__Comamonadaceae	SH_Before_AB	5.22571	4.81843	0.0335573
p__Proteobacteria.c__Gammaproteobacteria.o__Pseudomonadales.f__Moraxellaceae.g__Acinetobacter.s__Acinetobacter_lwoffii.OTU8318	SH_Before_AB	4.34076	4.04023	0.0153108
p__Verrucomicrobiota.c__Verrucomicrobiae.o__Chthoniobacterales	SH_Post_AB	4.73569	4.28085	0.0390115
p__Bacteroidota.c__Bacteroidia.o__Cytophagales.f__Spirosomaceae.g__Pseudarcicella.s__uncultured_bacterium_g__Pseudarcicella	SH_Before_AB	4.33326	4.01889	0.0280317
p__Proteobacteria.c__Gammaproteobacteria.o__Burkholderiales	SH_Before_AB	5.38473	4.93268	0.0233314
p__Actinobacteriota.c__Actinobacteria.o__Frankiales.f__Sporichthyaceae.g__hgcI_clade.s__uncultured_bacterium_g__hgcI_clade	SH_Pre_AB	4.55915	4.27666	0.0467057
p__Proteobacteria.c__Gammaproteobacteria.o__Pseudomonadales.f__Moraxellaceae.g__Acinetobacter.s__Acinetobacter_lwoffii	SH_Before_AB	4.34076	4.04023	0.0153108
p__Proteobacteria.c__Gammaproteobacteria.o__Burkholderiales.f__Comamonadaceae.g__Limnohabitans	SH_Before_AB	4.86224	4.58274	0.00447331
p__Proteobacteria.c__Gammaproteobacteria.o__Pseudomonadales.f__Moraxellaceae.g__Acinetobacter.s__unclassified_g__Acinetobacter.OTU2460	SH_AB	5.02247	4.70963	0.00197175
p__Firmicutes.c__Bacilli.o__Bacillales.f__Bacillaceae.g__Bacillus	SH_AB	4.4696	4.18965	0.0464269
p__Proteobacteria.c__Gammaproteobacteria.o__Burkholderiales.f__Comamonadaceae.g__norank_f__Comamonadaceae	SH_Before_AB	4.43907	4.1093	0.00167962
p__Verrucomicrobiota.c__Verrucomicrobiae.o__Chthoniobacterales.f__Chthoniobacteraceae	SH_Post_AB	4.68117	4.21766	0.0260381
p__Proteobacteria.c__Gammaproteobacteria.o__Burkholderiales.f__Comamonadaceae.g__Sphaerotilus	SH_Pre_AB	4.41744	4.06928	0.0239056
p__Actinobacteriota.c__Actinobacteria.o__Frankiales.f__Sporichthyaceae.g__norank_f__Sporichthyaceae	SH_Before_AB	4.60734	4.27229	0.00571242
p__Proteobacteria.c__Gammaproteobacteria.o__Pseudomonadales.f__Moraxellaceae.g__Acinetobacter.s__unclassified_g__Acinetobacter	SH_AB	5.15097	4.82927	0.0186229
p__Firmicutes.c__Bacilli.o__Bacillales	SH_AB	4.63195	4.35068	0.0143154
p__Proteobacteria.c__Alphaproteobacteria.o__Sphingomonadales.f__Sphingomonadaceae.g__Porphyrobacter.s__uncultured_bacterium_g__Porphyrobacter	SH_AB	4.36692	4.05419	0.0229794
p__Proteobacteria	SH_AB	5.88867	5.28995	0.00962891
p__Proteobacteria.c__Gammaproteobacteria.o__Burkholderiales.f__Comamonadaceae.g__Limnohabitans.s__uncultured_bacterium_g__Limnohabitans	SH_Before_AB	4.50938	4.24435	0.00509455
p__Firmicutes.c__Bacilli	SH_AB	4.76838	4.46693	0.0216888
p__Proteobacteria.c__Gammaproteobacteria.o__Pseudomonadales.f__Moraxellaceae	SH_AB	5.51575	5.19292	0.00263692
p__Actinobacteriota.c__Actinobacteria.o__Frankiales.f__Sporichthyaceae.g__norank_f__Sporichthyaceae.s__metagenome_g__norank_f__Sporichthyaceae.OTU2594	SH_Before_AB	4.60468	4.26989	0.00571242
p__Proteobacteria.c__Alphaproteobacteria.o__Sphingomonadales.f__Sphingomonadaceae.g__Porphyrobacter	SH_AB	4.36692	4.05419	0.0229794
p__Actinobacteriota.c__Actinobacteria.o__Frankiales	SH_Post_AB	5.03704	4.66488	0.0404442
p__Bacteroidota.c__Bacteroidia.o__Flavobacteriales	SH_Before_AB	4.95304	4.5643	0.0475518
p__Proteobacteria.c__Gammaproteobacteria.o__Burkholderiales.f__Comamonadaceae.g__norank_f__Comamonadaceae.s__unclassified_g__norank_f__Comamonadaceae.OTU3244	SH_Before_AB	4.43569	4.10737	0.00147662
p__Bacteroidota.c__Bacteroidia.o__Cytophagales.f__Spirosomaceae.g__Pseudarcicella.s__uncultured_bacterium_g__Pseudarcicella.OTU3296	SH_Before_AB	4.33326	4.01894	0.0280317
p__Proteobacteria.c__Gammaproteobacteria.o__Pseudomonadales.f__Moraxellaceae.g__Acinetobacter.s__Acinetobacter_pittii	SH_AB	4.91044	4.59617	0.00138246
p__Firmicutes	SH_AB	4.77005	4.45119	0.0181736
p__Actinobacteriota	SH_Post_AB	5.49931	5.12296	0.0134638
p__Actinobacteriota.c__Actinobacteria.o__Frankiales.f__Sporichthyaceae	SH_Post_AB	5.02448	4.65093	0.0360753
p__Proteobacteria.c__Alphaproteobacteria.o__Sphingomonadales.f__Sphingomonadaceae.g__Porphyrobacter.s__uncultured_bacterium_g__Porphyrobacter.OTU6265	SH_AB	4.36692	4.05419	0.0229794
p__Verrucomicrobiota	SH_Post_AB	4.97521	4.50938	0.0214916
p__Verrucomicrobiota.c__Verrucomicrobiae	SH_Post_AB	4.96072	4.48994	0.0204694
p__Proteobacteria.c__Gammaproteobacteria.o__Burkholderiales.f__Comamonadaceae.g__Limnohabitans.s__Limnohabitans_sp__103DPR2	SH_Before_AB	4.33635	4.06708	0.0010514
p__Proteobacteria.c__Gammaproteobacteria.o__Pseudomonadales.f__Moraxellaceae.g__Acinetobacter.s__Acinetobacter_baumannii_g__Acinetobacter	SH_AB	4.51425	4.20253	0.000269958
p__Proteobacteria.c__Gammaproteobacteria.o__Burkholderiales.f__Comamonadaceae.g__norank_f__Comamonadaceae.s__unclassified_g__norank_f__Comamonadaceae	SH_Before_AB	4.43758	4.10851	0.00194656
p__Actinobacteriota.c__Actinobacteria.o__Micrococcales	SH_Before_AB	4.5705	4.22137	0.0234736
p__Bacteroidota.c__Bacteroidia.o__Sphingobacteriales	SH_Pre_AB	4.3307	4.02152	0.0162801
p__Actinobacteriota.c__Actinobacteria.o__Frankiales.f__Sporichthyaceae.g__hgcI_clade.s__Candidatus_Planktophila_versatilis	SH_Post_AB	4.37752	4.04292	0.0182292
p__Proteobacteria.c__Gammaproteobacteria.o__Pseudomonadales	SH_AB	5.52051	5.18895	0.00351436
p__Actinobacteriota.c__Actinobacteria.o__Frankiales.f__Sporichthyaceae.g__norank_f__Sporichthyaceae.s__metagenome_g__norank_f__Sporichthyaceae	SH_Before_AB	4.60734	4.27229	0.00571242

## Sheet: Bacteria XH
Species name	group	Mean	LDA_value	Pvalue
p__Proteobacteria.c__Gammaproteobacteria.o__Pseudomonadales.f__Moraxellaceae.g__Acinetobacter.s__Acinetobacter_johnsonii	XH_Before_AB	4.45713	4.09735	0.0112996
p__Planctomycetota.c__Planctomycetes.o__Gemmatales.f__Gemmataceae.g__norank_f__Gemmataceae	XH_Post_AB	4.39288	4.04588	0.047258
p__Proteobacteria.c__Gammaproteobacteria.o__Pseudomonadales.f__Moraxellaceae.g__Acinetobacter.s__unclassified_g__Acinetobacter.OTU483	XH_Before_AB	4.42479	4.06588	0.00468593
p__Planctomycetota	XH_Post_AB	4.54089	4.20879	0.0394835
p__Actinobacteriota.c__Actinobacteria.o__Frankiales.f__Sporichthyaceae.g__hgcI_clade.s__Candidatus_Planktophila_versatilis.OTU2193	XH_Pre_AB	4.39349	4.09793	0.00530221
p__Proteobacteria.c__Gammaproteobacteria.o__Pseudomonadales.f__Moraxellaceae.g__Acinetobacter	XH_AB	5.21679	4.88893	0.00339585
p__Proteobacteria.c__Gammaproteobacteria.o__Burkholderiales.f__Comamonadaceae.g__Limnohabitans.s__uncultured_bacterium_g__Limnohabitans.OTU3910	XH_Before_AB	4.51224	4.18549	0.000888903
p__Proteobacteria.c__Gammaproteobacteria.o__Burkholderiales.f__Comamonadaceae.g__Pelomonas.s__unclassified_g__Pelomonas.OTU2183	XH_AB	4.59928	4.35954	0.0378556
p__Actinobacteriota.c__Actinobacteria	XH_Post_AB	5.34384	4.97802	0.00199579
p__Proteobacteria.c__Alphaproteobacteria.o__Rhodobacterales.f__Rhodobacteraceae.g__Rhodobacter	XH_AB	5.02152	4.6656	0.0254024
p__Proteobacteria.c__Alphaproteobacteria.o__Sphingomonadales.f__Sphingomonadaceae	XH_AB	4.92411	4.50263	0.0308363
p__Proteobacteria.c__Gammaproteobacteria.o__Pseudomonadales.f__Moraxellaceae.g__Acinetobacter.s__Acinetobacter_pittii.OTU2685	XH_AB	4.63493	4.40106	0.00158736
p__Bacteroidota.c__Bacteroidia.o__Cytophagales.f__Spirosomaceae.g__Pseudarcicella	XH_Before_AB	4.77697	4.43241	0.00957205
p__Proteobacteria.c__Alphaproteobacteria.o__Rhodobacterales.f__Rhodobacteraceae.g__Rhodobacter.s__uncultured_bacterium_g__Rhodobacter	XH_AB	4.92832	4.56788	0.0456002
p__Proteobacteria.c__Alphaproteobacteria.o__Rhodobacterales.f__Rhodobacteraceae.g__unclassified_f__Rhodobacteraceae	XH_AB	4.81449	4.42108	0.0325596
p__Actinobacteriota.c__Actinobacteria.o__Micrococcales.f__Microbacteriaceae.g__Rhodoluna	XH_Pre_AB	4.77634	4.46496	0.00768602
p__Verrucomicrobiota.c__Verrucomicrobiae.o__Chthoniobacterales	XH_Post_AB	4.42743	4.09143	0.0195545
p__Proteobacteria.c__Gammaproteobacteria.o__Pseudomonadales.f__Moraxellaceae.g__Acinetobacter.s__Acinetobacter_junii.OTU2184	XH_AB	4.63554	4.26417	0.00370413
p__Bacteroidota.c__Bacteroidia.o__Cytophagales.f__Spirosomaceae.g__Pseudarcicella.s__uncultured_bacterium_g__Pseudarcicella	XH_Before_AB	4.77552	4.43119	0.0163191
p__Proteobacteria.c__Alphaproteobacteria.o__Rhodobacterales.f__Rhodobacteraceae.g__Rhodobacter.s__uncultured_bacterium_g__Rhodobacter.OTU5851	XH_AB	4.92832	4.56788	0.0456002
p__Actinobacteriota.c__Actinobacteria.o__Frankiales.f__Sporichthyaceae.g__hgcI_clade.s__uncultured_bacterium_g__hgcI_clade	XH_Post_AB	4.56173	4.29009	0.00318048
p__Actinobacteriota.c__Actinobacteria.o__Micrococcales.f__Microbacteriaceae.g__Rhodoluna.s__uncultured_bacterium_g__Rhodoluna	XH_Pre_AB	4.76711	4.45618	0.0139258
p__Proteobacteria.c__Gammaproteobacteria.o__Burkholderiales.f__Comamonadaceae.g__Limnohabitans	XH_Before_AB	5.01219	4.67774	0.000502377
p__Proteobacteria.c__Gammaproteobacteria.o__Pseudomonadales.f__Moraxellaceae.g__Acinetobacter.s__unclassified_g__Acinetobacter.OTU2460	XH_AB	4.35507	4.07301	0.000778446
p__Planctomycetota.c__Planctomycetes	XH_Post_AB	4.39404	4.04706	0.0378328
p__Actinobacteriota.c__Actinobacteria.o__Frankiales.f__Sporichthyaceae.g__hgcI_clade.s__uncultured_Candidatus_Planktophila_sp_.OTU2973	XH_Post_AB	4.50272	4.17475	0.00756538
p__Proteobacteria.c__Gammaproteobacteria.o__Burkholderiales.f__Comamonadaceae.g__Limnohabitans.s__unclassified_g__Limnohabitans	XH_Before_AB	4.59182	4.22525	0.00235611
p__Proteobacteria.c__Gammaproteobacteria.o__Burkholderiales.f__Comamonadaceae.g__norank_f__Comamonadaceae	XH_Before_AB	4.61123	4.2638	0.000814577
p__Verrucomicrobiota.c__Verrucomicrobiae.o__Chthoniobacterales.f__Chthoniobacteraceae	XH_Post_AB	4.38634	4.05335	0.0124707
p__Proteobacteria.c__Gammaproteobacteria.o__Pseudomonadales.f__Moraxellaceae.g__Acinetobacter.s__Acinetobacter_johnsonii.OTU5164	XH_Before_AB	4.45713	4.09709	0.0112996
p__Actinobacteriota.c__Actinobacteria.o__Frankiales.f__Sporichthyaceae.g__norank_f__Sporichthyaceae	XH_Before_AB	4.41258	4.12156	0.00195444
p__Proteobacteria.c__Gammaproteobacteria.o__Pseudomonadales.f__Moraxellaceae.g__Acinetobacter.s__unclassified_g__Acinetobacter	XH_Before_AB	4.78608	4.43287	0.00136519
p__Bdellovibrionota	XH_Post_AB	4.39811	4.14704	0.00843254
p__Actinobacteriota.c__Actinobacteria.o__Frankiales.f__Sporichthyaceae.g__hgcI_clade	XH_Post_AB	5.02614	4.67653	0.0164302
p__Bacteroidota.c__Bacteroidia.o__Flavobacteriales.f__Weeksellaceae	XH_Pre_AB	4.63327	4.29374	0.0105938
p__Proteobacteria.c__Gammaproteobacteria.o__Burkholderiales.f__Comamonadaceae.g__Limnohabitans.s__unclassified_g__Limnohabitans.OTU8307	XH_Before_AB	4.51731	4.14343	0.00470925
p__Proteobacteria	XH_AB	5.88679	5.34145	0.00172231
p__Proteobacteria.c__Gammaproteobacteria.o__Burkholderiales.f__Comamonadaceae.g__Limnohabitans.s__uncultured_bacterium_g__Limnohabitans	XH_Before_AB	4.66535	4.33527	0.000702051
p__Proteobacteria.c__Alphaproteobacteria.o__Rhodobacterales.f__Rhodobacteraceae.g__unclassified_f__Rhodobacteraceae.s__unclassified_f__Rhodobacteraceae.OTU853	XH_AB	4.69414	4.31888	0.0214916
p__Proteobacteria.c__Gammaproteobacteria.o__Pseudomonadales.f__Moraxellaceae	XH_AB	5.22367	4.8871	0.00328129
p__Actinobacteriota.c__Actinobacteria.o__Micrococcales.f__Microbacteriaceae.g__Rhodoluna.s__uncultured_bacterium_g__Rhodoluna.OTU7918	XH_Pre_AB	4.64132	4.32869	0.00872384
p__Actinobacteriota.c__Actinobacteria.o__Frankiales.f__Sporichthyaceae.g__norank_f__Sporichthyaceae.s__metagenome_g__norank_f__Sporichthyaceae.OTU2594	XH_Before_AB	4.40613	4.1156	0.00195444
p__Planctomycetota.c__Planctomycetes.o__Gemmatales.f__Gemmataceae	XH_Post_AB	4.39288	4.04588	0.047258
p__Actinobacteriota.c__Actinobacteria.o__Frankiales.f__Sporichthyaceae.g__hgcI_clade.s__uncultured_bacterium_g__hgcI_clade.OTU8919	XH_Post_AB	4.35459	4.08931	0.00679132
p__Proteobacteria.c__Gammaproteobacteria.o__Pseudomonadales.f__Moraxellaceae.g__Acinetobacter.s__Acinetobacter_junii	XH_AB	4.63554	4.26417	0.00370413
p__Actinobacteriota.c__Actinobacteria.o__Frankiales	XH_Post_AB	5.08469	4.73055	0.0116899
p__Proteobacteria.c__Alphaproteobacteria	XH_AB	5.53823	4.99538	0.0226326
p__Proteobacteria.c__Alphaproteobacteria.o__Rhodobacterales.f__Rhodobacteraceae.g__unclassified_f__Rhodobacteraceae.s__unclassified_f__Rhodobacteraceae	XH_AB	4.81449	4.42108	0.0325596
p__Proteobacteria.c__Gammaproteobacteria.o__Burkholderiales.f__Comamonadaceae.g__norank_f__Comamonadaceae.s__unclassified_g__norank_f__Comamonadaceae.OTU3244	XH_Before_AB	4.61008	4.2636	0.00080344
p__Bacteroidota.c__Bacteroidia.o__Cytophagales.f__Spirosomaceae.g__Pseudarcicella.s__uncultured_bacterium_g__Pseudarcicella.OTU3296	XH_Before_AB	4.77552	4.43118	0.0163191
p__Proteobacteria.c__Gammaproteobacteria.o__Pseudomonadales.f__Moraxellaceae.g__Acinetobacter.s__Acinetobacter_pittii	XH_AB	4.63493	4.40106	0.00158736
p__Actinobacteriota.c__Actinobacteria.o__Frankiales.f__Sporichthyaceae.g__hgcI_clade.s__uncultured_Candidatus_Planktophila_sp_	XH_Post_AB	4.50272	4.17695	0.00756538
p__Actinobacteriota	XH_Post_AB	5.44778	5.06297	0.00520157
p__Actinobacteriota.c__Actinobacteria.o__Frankiales.f__Sporichthyaceae	XH_Post_AB	5.08284	4.72944	0.0116899
p__Proteobacteria.c__Gammaproteobacteria	XH_Before_AB	5.64535	5.08114	0.00962891
p__Proteobacteria.c__Alphaproteobacteria.o__Sphingomonadales	XH_AB	4.92411	4.50263	0.0308363
p__Verrucomicrobiota	XH_Post_AB	4.91919	4.57647	0.00206578
p__Actinobacteriota.c__Actinobacteria.o__Micrococcales.f__Microbacteriaceae	XH_Pre_AB	4.91535	4.56721	0.0211025
p__Verrucomicrobiota.c__Verrucomicrobiae	XH_Post_AB	4.89948	4.55976	0.0018804
p__Planctomycetota.c__Planctomycetes.o__Gemmatales	XH_Post_AB	4.39288	4.04588	0.047258
p__Proteobacteria.c__Gammaproteobacteria.o__Burkholderiales.f__Comamonadaceae.g__norank_f__Comamonadaceae.s__unclassified_g__norank_f__Comamonadaceae	XH_Before_AB	4.61046	4.26308	0.000811782
p__Actinobacteriota.c__Actinobacteria.o__Micrococcales	XH_Pre_AB	4.91972	4.56851	0.0100534
p__Bacteroidota.c__Bacteroidia.o__Sphingobacteriales	XH_Post_AB	4.5798	4.20842	0.00510553
p__Actinobacteriota.c__Actinobacteria.o__Frankiales.f__Sporichthyaceae.g__hgcI_clade.s__Candidatus_Planktophila_versatilis	XH_Pre_AB	4.39349	4.09793	0.00530221
p__Proteobacteria.c__Gammaproteobacteria.o__Pseudomonadales	XH_AB	5.28397	4.94539	0.00468006
p__Actinobacteriota.c__Actinobacteria.o__Frankiales.f__Sporichthyaceae.g__norank_f__Sporichthyaceae.s__metagenome_g__norank_f__Sporichthyaceae	XH_Before_AB	4.41258	4.12163	0.00195444
p__Proteobacteria.c__Gammaproteobacteria.o__Pseudomonadales.f__Moraxellaceae.g__Acinetobacter.s__unclassified_g__Acinetobacter.OTU2703	XH_Before_AB	4.5011	4.15812	0.00367565
