# Supplementary material for: Spatiotemporal changes of bacterial communities during a cyanobacterial bloom in a subtropical water source reservoir ecosystem in China
Source: Sci Rep. 2022 Aug 26;12:14573. doi: 10.1038/s41598-022-17788-7 (PMC9418230; doi:10.1038/s41598-022-17788-7)
Supplement: Supplementary file 7 — Supplementary Information 7. [file 41598_2022_17788_MOESM7_ESM.xlsx]

## Sheet: VIF for bacteria
	TN	DTN	NH4+	NO3-	NO2-	TP	DTP	MPO4-	pH	TEMP	ORP	Chl-a	COD
VIF scores	1.84442	3.46973	1.10514	2.94931	2.19536	1.85921	2.94953	3.73111	3.25659	2.17434	3.33059	3.22554	3.04175

## Sheet: VIF for cyanobacteria
Before	TN	DTN	NH4+	NO3-	NO2-	TP	DTP	MPO4-	pH	TEMP	ORP	Chl-a	COD
VIF scores	7.49622	13.7905	1.45078	6.1082	3.83741	1.99854	16.4487	14.1939	2.36886	2.43917	2.07402	8.65894	13.5741
After	TN	NH4+	NO3-	NO2-	TP	MPO4-	pH	TEMP	ORP	Chl-a
VIF scores	4.42318	1.34472	3.2897	3.16196	1.32265	2.85605	2.3273	2.36557	2.05382	4.29187
